# Supplementary material for: Impact of Removing the Monitoring Requirements for Holdings with Atypical Scrapie in Great Britain
Source: Animals (Basel). 2024 Dec 14;14(24):3607. doi: 10.3390/ani14243607 (PMC11672676; doi:10.3390/ani14243607)
Supplement: Supplementary file 1 [file animals-14-03607-s001.zip]

Archive with 2 entries (2 files):
- DataSummary2023UpdatedAtypicalForPub.xls
- GBDataOct23Processed2.txt
