# Supplementary material for: Impact of Removing the Monitoring Requirements for Holdings with Atypical Scrapie in Great Britain
Source: Animals (Basel). 2024 Dec 14;14(24):3607. doi: 10.3390/ani14243607 (PMC11672676; doi:10.3390/ani14243607)
Supplement: Supplementary file 1 [file animals-14-03607-s001.zip › DataSummary2023UpdatedAtypicalForPub.xls]

## Sheet: AbattoirPositive2023
Year	1	2	3	4	5
2005	4	8	5	0	1
2006	1	18	17	0	0
2007	0	10	7	0	0
2008	0	3	2	0	0
2009	1	7	5	0	0
2010	2	6	5	0	0
2011	0	5	5	0	0
2012	0	8	3	0	0
2013	0	2	1	0	0
2014	0	2	1	0	0
2015	1	6	2	0	0
2016	0	1	3	0	0
2017	0	1	0	0	0
2018	0	1	1	0	0
2019	1	0	0	0	0
2020	2	2	0	0	0
2021	0	3	1	0	0
2022	0	1	1	0	0
2023	0	1	0	0	0

## Sheet: AbattoirTested2023
	1	2	3	4	5
2005	2232	4587	3154	522	611
2006	10269	18827	11704	2729	2729
2007	6576	10412	5654	1196	1071
2008	3047	4160	2174	396	376
2009	2759	4784	2355	349	405
2010	2269	3262	1705	329	258
2011	1998	3066	1386	170	193
2012	1903	2873	1218	233	164
2013	1909	3043	1525	195	220
2014	2318	3025	1066	243	139
2015	1835	2152	717	159	100
2016	2506	2869	901	77	66
2017	2059	2360	771	120	60
2018	1874	2148	702	109	55
2019	855	980	320	50	25
2020	2105	2413	788	123	62
2021	2112	2421	791	124	62
2022	2915	3341	1091	170	85
2023	2374	2721	889	139	69

## Sheet: FallenStockTested2023
	1	2	3	4	5
2005	1536	3157	2171	359	420
2006	3994	7322	4551	1061	1061
2007	3345	5296	2876	608	545
2008	3038	4147	2167	395	375
2009	2575	4465	2198	326	378
2010	2913	4188	2190	422	331
2011	3502	5373	2429	299	338
2012	3827	5777	2450	470	329
2013	3383	5393	2702	346	389
2014	4197	5477	1931	441	252
2015	5250	6157	2052	453	286
2016	4990	5713	1795	153	131
2017	4492	5149	1681	263	131
2018	5418	6210	2027	317	158
2019	3882	4449	1453	227	113
2020	5267	6036	1971	308	153
2021	5205	5965	1948	304	151
2022	4561	5228	1707	267	133
2023	3852	4415	1442	225	112

## Sheet: FallenStockPositive2023
Year	1	2	3	4	5
2005	0	0	3	0	0
2006	0	3	8	0	0
2007	0	5	5	0	0
2008	0	2	2	0	0
2009	0	2	3	0	0
2010	0	3	3	0	0
2011	1	4	5	0	1
2012	3	6	5	0	0
2013	2	4	5	0	0
2014	1	1	1	0	0
2015	0	1	5	0	0
2016	1	2	6	0	0
2017	0	3	8	0	0
2018	2	7	5	0	0
2019	0	0	1	0	0
2020	1	4	4	0	0
2021	0	2	3	0	0
2022	1	6	1	0	0
2023	1	0	1	0	0

## Sheet: Clinicals
	1	2	3	4	5
2005	0	2	1	0	0
2006	0	0	3	0	0
2007	0	0	1	0	0
2008	0	0	0	0	0
2009	0	0	0	0	0
2010	0	0	0	0	0
2011	0	0	0	0	0
2012	0	0	0	0	0
2013	0	0	0	0	0
2014	0	0	0	0	0
2015	0	0	0	0	0
2016	0	0	0	0	0
2017	0	0	0	0	0
2018	0	0	0	0	0
2019	0	0	0	0	0
2020	0	0	0	0	0
2021	0	0	0	0	0
2022	0	0	0	0	0
2023	0	0	0	0	0

## Sheet: 2004 pivot
Count of BarCode		FinalResultID
TestingGroupID	TestGroupName	1	2	4	35	Grand Total
14	Sheep abattoir survey	9	10567	892	12	11480
14 Total		9	10567	892	12	11480
15	Sheep fallen stock survey	8	3907	1099	4	5018
15 Total		8	3907	1099	4	5018
16	Goat abattoir survey		90	6		96
16 Total			90	6		96
17	Goat fallen stock survey		51	8		59
17 Total			51	8		59
18	Sheep dead in transit	4	448	28		480
18 Total		4	448	28		480
Grand Total		21	15063	2033	16	17133
Query: BR_Scrapie_Prevalence_Mark_Amie_060910

## Sheet: 2004 data
NotificationDate	TestingGroupID	TestGroupName	FinalResultID	BarCode
2004-09-28 08:08:00	14	Sheep abattoir survey	2	SS4-006316
2004-09-28 08:09:00	14	Sheep abattoir survey	2	SS4-006317
2004-09-28 08:10:00	14	Sheep abattoir survey	2	SS4-006320
2004-09-28 08:11:00	14	Sheep abattoir survey	2	SS4-006321
2004-09-28 08:12:00	14	Sheep abattoir survey	2	SS4-006322
2004-09-28 08:13:00	14	Sheep abattoir survey	2	SS4-006325
2004-09-28 08:16:00	14	Sheep abattoir survey	2	SS4-006332
2004-09-28 08:16:00	14	Sheep abattoir survey	2	SS4-006334
2004-09-28 08:17:00	14	Sheep abattoir survey	2	SS4-006335
2004-09-28 08:17:00	14	Sheep abattoir survey	2	SS4-006336
2004-09-28 08:17:00	14	Sheep abattoir survey	2	SS4-006337
2004-09-28 08:18:00	14	Sheep abattoir survey	2	SS4-006338
2004-09-28 08:18:00	14	Sheep abattoir survey	2	SS4-006340
2004-09-28 08:19:00	14	Sheep abattoir survey	2	SS4-006341
2004-09-28 08:19:00	14	Sheep abattoir survey	2	SS4-006343
2004-09-28 08:20:00	14	Sheep abattoir survey	2	SS4-006344
2004-09-28 08:20:00	14	Sheep abattoir survey	2	SS4-006346
2004-09-28 08:21:00	14	Sheep abattoir survey	2	SS4-006347
2004-09-29 08:21:00	14	Sheep abattoir survey	2	SS4-006363
2004-09-29 08:21:00	14	Sheep abattoir survey	2	SS4-006364
2004-09-29 08:22:00	14	Sheep abattoir survey	2	SS4-006365
2004-09-29 08:22:00	14	Sheep abattoir survey	2	SS4-006366
2004-09-29 08:23:00	14	Sheep abattoir survey	2	SS4-006368
2004-09-29 08:23:00	14	Sheep abattoir survey	2	SS4-006369
2004-09-29 08:24:00	14	Sheep abattoir survey	2	SS4-006370
2004-09-29 08:25:00	14	Sheep abattoir survey	2	SS4-006373
2004-09-29 08:27:00	14	Sheep abattoir survey	2	SS4-006376
2004-09-28 08:21:00	14	Sheep abattoir survey	2	SS4-006349
2004-09-29 08:27:00	14	Sheep abattoir survey	2	SS4-006377
2004-09-29 08:27:00	14	Sheep abattoir survey	2	SS4-502947
2004-09-29 08:27:00	14	Sheep abattoir survey	2	SS4-006378
2004-09-29 08:27:00	14	Sheep abattoir survey	2	SS4-502948
2004-09-29 08:28:00	14	Sheep abattoir survey	2	SS4-006379
2004-09-29 08:28:00	14	Sheep abattoir survey	2	SS4-502950
2004-09-29 08:28:00	14	Sheep abattoir survey	2	SS4-006380
2004-02-26 07:54:00	14	Sheep abattoir survey	2	SS4-001133
2004-02-26 07:54:00	14	Sheep abattoir survey	2	SS4-001134
2004-02-26 07:55:00	14	Sheep abattoir survey	2	SS4-001137
2004-02-26 07:57:00	14	Sheep abattoir survey	2	SS4-001141
2004-02-26 07:58:00	14	Sheep abattoir survey	2	SS4-001143
2004-02-26 07:59:00	14	Sheep abattoir survey	2	SS4-001145
2004-02-26 07:59:00	14	Sheep abattoir survey	2	SS4-001146
2004-02-26 08:00:00	14	Sheep abattoir survey	2	SS4-001147
2004-02-26 07:59:00	14	Sheep abattoir survey	2	SS4-500459
2004-02-26 08:00:00	14	Sheep abattoir survey	2	SS4-001148
2004-02-26 08:00:00	14	Sheep abattoir survey	2	SS4-500460
2004-02-26 08:01:00	14	Sheep abattoir survey	2	SS4-001150
2004-02-26 08:01:00	14	Sheep abattoir survey	2	SS4-500463
2004-02-26 08:02:00	14	Sheep abattoir survey	2	SS4-001151
2004-02-26 08:03:00	14	Sheep abattoir survey	2	SS4-001154
2004-02-26 08:03:00	14	Sheep abattoir survey	2	SS4-500468
2004-02-26 08:04:00	14	Sheep abattoir survey	2	SS4-001156
2004-02-26 08:04:00	14	Sheep abattoir survey	2	SS4-500469
2004-02-26 08:04:00	14	Sheep abattoir survey	2	SS4-500470
2004-02-26 08:04:00	14	Sheep abattoir survey	2	SS4-001158
2004-02-26 08:04:00	14	Sheep abattoir survey	2	SS4-500471
2004-02-26 08:05:00	14	Sheep abattoir survey	2	SS4-500472
2004-02-26 08:05:00	14	Sheep abattoir survey	2	SS4-500473
2004-02-26 08:06:00	14	Sheep abattoir survey	2	SS4-500475
2004-02-26 08:07:00	14	Sheep abattoir survey	2	SS4-500476
2004-02-26 08:08:00	14	Sheep abattoir survey	2	SS4-500480
2004-02-26 08:09:00	14	Sheep abattoir survey	4	SS4-001161
2004-02-26 08:10:00	14	Sheep abattoir survey	4	SS4-001162
2004-02-26 08:12:00	14	Sheep abattoir survey	4	SS4-001163
2004-02-26 08:14:00	14	Sheep abattoir survey	4	SS4-001164
2004-09-23 08:00:00	14	Sheep abattoir survey	2	SS4-006248
2004-09-23 08:00:00	14	Sheep abattoir survey	2	SS4-006249
2004-09-23 08:00:00	14	Sheep abattoir survey	2	SS4-006250
2004-09-23 08:01:00	14	Sheep abattoir survey	2	SS4-006252
2004-09-23 08:26:00	14	Sheep abattoir survey	2	SS4-502902
2004-09-23 08:26:00	14	Sheep abattoir survey	2	SS4-502903
2004-09-23 08:27:00	14	Sheep abattoir survey	2	SS4-502905
2004-09-23 08:27:00	14	Sheep abattoir survey	2	SS4-502906
2004-10-13 08:03:00	14	Sheep abattoir survey	2	SS4-006687
2004-10-13 08:03:00	14	Sheep abattoir survey	2	SS4-006688
2004-10-13 08:04:00	14	Sheep abattoir survey	2	SS4-006690
2004-10-13 08:05:00	14	Sheep abattoir survey	2	SS4-006691
2004-10-13 08:06:00	14	Sheep abattoir survey	2	SS4-006692
2004-10-13 08:07:00	14	Sheep abattoir survey	2	SS4-006694
2004-10-13 08:07:00	14	Sheep abattoir survey	2	SS4-006695
2004-10-13 08:08:00	14	Sheep abattoir survey	2	SS4-006697
2004-10-13 08:08:00	14	Sheep abattoir survey	2	SS4-006698
2004-10-13 08:07:00	14	Sheep abattoir survey	2	SS4-503169
2004-10-13 08:09:00	14	Sheep abattoir survey	2	SS4-503171
2004-10-13 08:10:00	14	Sheep abattoir survey	2	SS4-503172
2004-10-13 08:09:00	14	Sheep abattoir survey	2	SS4-006700
2004-10-13 08:11:00	14	Sheep abattoir survey	2	SS4-006702
2004-10-13 08:10:00	14	Sheep abattoir survey	2	SS4-503174
2004-10-13 08:11:00	14	Sheep abattoir survey	2	SS4-006703
2004-10-13 08:12:00	14	Sheep abattoir survey	2	SS4-006704
2004-10-13 08:12:00	14	Sheep abattoir survey	2	SS4-503177
2004-10-13 08:12:00	14	Sheep abattoir survey	2	SS4-006706
2004-10-13 08:13:00	14	Sheep abattoir survey	2	SS4-006707
2004-10-13 08:13:00	14	Sheep abattoir survey	2	SS4-503180
2004-10-13 08:13:00	14	Sheep abattoir survey	2	SS4-006708
2004-10-13 08:13:00	14	Sheep abattoir survey	2	SS4-503181
2004-10-13 08:14:00	14	Sheep abattoir survey	2	SS4-503182
2004-10-13 08:15:00	14	Sheep abattoir survey	2	SS4-006712
2004-10-13 08:14:00	14	Sheep abattoir survey	2	SS4-503184
2004-10-13 08:15:00	14	Sheep abattoir survey	2	SS4-503185
2004-10-13 08:15:00	14	Sheep abattoir survey	2	SS4-006713
2004-10-13 08:15:00	14	Sheep abattoir survey	2	SS4-503186
2004-10-13 08:16:00	14	Sheep abattoir survey	2	SS4-006715
2004-10-13 08:16:00	14	Sheep abattoir survey	2	SS4-503189
2004-10-13 08:17:00	14	Sheep abattoir survey	2	SS4-503191
2004-10-13 08:18:00	14	Sheep abattoir survey	2	SS4-503193
2004-10-13 08:18:00	14	Sheep abattoir survey	2	SS4-503194
2004-10-13 08:18:00	14	Sheep abattoir survey	2	SS4-503195
2004-10-13 08:19:00	14	Sheep abattoir survey	2	SS4-503196
2004-10-13 08:19:00	14	Sheep abattoir survey	2	SS4-503197
2004-10-13 08:26:00	14	Sheep abattoir survey	4	SS4-006720
2004-07-09 07:48:00	14	Sheep abattoir survey	2	SS4-004215
2004-07-09 07:48:00	14	Sheep abattoir survey	2	SS4-004216
2004-07-09 07:49:00	14	Sheep abattoir survey	2	SS4-004217
2004-07-09 07:49:00	14	Sheep abattoir survey	2	SS4-004218
2004-07-09 07:50:00	14	Sheep abattoir survey	2	SS4-004219
2004-07-09 07:51:00	14	Sheep abattoir survey	2	SS4-004221
2004-07-09 07:52:00	14	Sheep abattoir survey	2	SS4-004222
2004-07-09 07:53:00	14	Sheep abattoir survey	2	SS4-004224
2004-07-09 07:54:00	14	Sheep abattoir survey	2	SS4-004225
2004-07-09 07:55:00	14	Sheep abattoir survey	2	SS4-004226
2004-07-09 07:57:00	14	Sheep abattoir survey	2	SS4-004229
2004-07-09 07:58:00	14	Sheep abattoir survey	2	SS4-004231
2004-07-09 07:58:00	14	Sheep abattoir survey	2	SS4-004232
2004-07-09 07:59:00	14	Sheep abattoir survey	2	SS4-004233
2004-07-09 07:59:00	14	Sheep abattoir survey	2	SS4-004235
2004-07-09 08:00:00	14	Sheep abattoir survey	2	SS4-004238
2004-07-09 08:06:00	14	Sheep abattoir survey	2	SS4-004243
2004-07-09 08:07:00	14	Sheep abattoir survey	2	SS4-004244
2004-07-09 08:08:00	14	Sheep abattoir survey	2	SS4-004247
2004-07-09 08:09:00	14	Sheep abattoir survey	2	SS4-004249
2004-07-09 08:10:00	14	Sheep abattoir survey	2	SS4-004251
2004-07-09 08:10:00	14	Sheep abattoir survey	2	SS4-004252
2004-07-09 08:11:00	14	Sheep abattoir survey	2	SS4-004254
2004-07-09 08:11:00	14	Sheep abattoir survey	2	SS4-004255
2004-07-09 08:11:00	14	Sheep abattoir survey	2	SS4-004256
2004-07-09 08:12:00	14	Sheep abattoir survey	2	SS4-004257
2004-07-09 12:42:00	14	Sheep abattoir survey	4	SS4-004261
2004-07-09 12:43:00	14	Sheep abattoir survey	4	SS4-004262
2004-07-09 12:44:00	14	Sheep abattoir survey	4	SS4-004263
2004-07-09 12:45:00	14	Sheep abattoir survey	4	SS4-004264
2004-07-09 12:48:00	14	Sheep abattoir survey	4	SS4-004268
2004-07-09 12:49:00	14	Sheep abattoir survey	4	SS4-004269
2004-09-28 08:10:00	14	Sheep abattoir survey	2	SS4-006318
2004-09-28 08:10:00	14	Sheep abattoir survey	2	SS4-006319
2004-09-28 08:12:00	14	Sheep abattoir survey	2	SS4-006323
2004-09-28 08:13:00	14	Sheep abattoir survey	2	SS4-006324
2004-09-28 08:13:00	14	Sheep abattoir survey	2	SS4-006326
2004-09-28 08:14:00	14	Sheep abattoir survey	2	SS4-006327
2004-09-28 08:14:00	14	Sheep abattoir survey	2	SS4-006328
2004-09-28 08:15:00	14	Sheep abattoir survey	2	SS4-006329
2004-09-28 08:15:00	14	Sheep abattoir survey	2	SS4-006330
2004-09-28 08:15:00	14	Sheep abattoir survey	2	SS4-006331
2004-09-28 08:16:00	14	Sheep abattoir survey	2	SS4-006333
2004-09-28 08:18:00	14	Sheep abattoir survey	2	SS4-006339
2004-09-28 08:19:00	14	Sheep abattoir survey	2	SS4-006342
2004-09-28 08:20:00	14	Sheep abattoir survey	2	SS4-006345
2004-09-28 08:21:00	14	Sheep abattoir survey	2	SS4-006348
2004-09-28 08:22:00	14	Sheep abattoir survey	2	SS4-006350
2004-09-28 08:22:00	14	Sheep abattoir survey	2	SS4-006351
2004-09-29 08:15:00	14	Sheep abattoir survey	2	SS4-006352
2004-09-29 08:17:00	14	Sheep abattoir survey	2	SS4-006353
2004-09-29 08:17:00	14	Sheep abattoir survey	2	SS4-006354
2004-09-29 08:18:00	14	Sheep abattoir survey	2	SS4-006355
2004-09-29 08:18:00	14	Sheep abattoir survey	2	SS4-006356
2004-09-29 08:19:00	14	Sheep abattoir survey	2	SS4-006357
2004-09-29 08:19:00	14	Sheep abattoir survey	2	SS4-006358
2004-09-29 08:19:00	14	Sheep abattoir survey	2	SS4-006359
2004-09-29 08:20:00	14	Sheep abattoir survey	2	SS4-006360
2004-09-29 08:20:00	14	Sheep abattoir survey	2	SS4-006361
2004-09-29 08:21:00	14	Sheep abattoir survey	2	SS4-006362
2004-09-29 08:22:00	14	Sheep abattoir survey	2	SS4-006367
2004-09-29 08:24:00	14	Sheep abattoir survey	2	SS4-502944
2004-09-29 08:24:00	14	Sheep abattoir survey	2	SS4-006371
2004-09-29 08:25:00	14	Sheep abattoir survey	2	SS4-006372
2004-09-29 08:25:00	14	Sheep abattoir survey	2	SS4-006374
2004-09-29 08:26:00	14	Sheep abattoir survey	2	SS4-006375
2004-09-29 08:25:00	14	Sheep abattoir survey	2	SS4-502945
2004-09-29 08:26:00	14	Sheep abattoir survey	2	SS4-502946
2004-09-29 08:28:00	14	Sheep abattoir survey	2	SS4-502949
2004-09-29 08:28:00	14	Sheep abattoir survey	2	SS4-502951
2004-02-26 07:53:00	14	Sheep abattoir survey	2	SS4-001132
2004-02-26 07:54:00	14	Sheep abattoir survey	2	SS4-001135
2004-02-26 07:55:00	14	Sheep abattoir survey	2	SS4-001136
2004-02-26 07:56:00	14	Sheep abattoir survey	2	SS4-001138
2004-02-26 07:56:00	14	Sheep abattoir survey	2	SS4-001139
2004-02-26 07:56:00	14	Sheep abattoir survey	2	SS4-001140
2004-02-26 07:57:00	14	Sheep abattoir survey	2	SS4-001142
2004-02-26 07:58:00	14	Sheep abattoir survey	2	SS4-001144
2004-02-26 07:59:00	14	Sheep abattoir survey	2	SS4-500458
2004-02-26 08:00:00	14	Sheep abattoir survey	2	SS4-001149
2004-02-26 08:00:00	14	Sheep abattoir survey	2	SS4-500461
2004-02-26 08:01:00	14	Sheep abattoir survey	2	SS4-500462
2004-02-26 08:02:00	14	Sheep abattoir survey	2	SS4-500464
2004-02-26 08:02:00	14	Sheep abattoir survey	2	SS4-001152
2004-02-26 08:02:00	14	Sheep abattoir survey	2	SS4-500465
2004-02-26 08:02:00	14	Sheep abattoir survey	2	SS4-500466
2004-02-26 08:03:00	14	Sheep abattoir survey	2	SS4-001153
2004-02-26 08:03:00	14	Sheep abattoir survey	2	SS4-001155
2004-02-26 08:04:00	14	Sheep abattoir survey	2	SS4-001157
2004-02-26 08:05:00	14	Sheep abattoir survey	2	SS4-001159
2004-02-26 08:05:00	14	Sheep abattoir survey	2	SS4-001160
2004-02-26 08:06:00	14	Sheep abattoir survey	2	SS4-500474
2004-02-26 08:07:00	14	Sheep abattoir survey	2	SS4-500477
2004-02-26 08:07:00	14	Sheep abattoir survey	2	SS4-500478
2004-02-26 08:08:00	14	Sheep abattoir survey	2	SS4-500479
2004-02-26 08:08:00	14	Sheep abattoir survey	2	SS4-500481
2004-02-26 08:15:00	14	Sheep abattoir survey	4	SS4-001165
2004-02-26 08:03:00	14	Sheep abattoir survey	2	SS4-500467
2004-07-09 07:47:00	14	Sheep abattoir survey	2	SS4-004214
2004-07-09 07:50:00	14	Sheep abattoir survey	2	SS4-004220
2004-07-09 07:53:00	14	Sheep abattoir survey	2	SS4-004223
2004-07-09 07:57:00	14	Sheep abattoir survey	2	SS4-004227
2004-07-09 07:57:00	14	Sheep abattoir survey	2	SS4-004228
2004-07-09 07:58:00	14	Sheep abattoir survey	2	SS4-004230
2004-07-09 07:59:00	14	Sheep abattoir survey	2	SS4-004234
2004-07-09 08:00:00	14	Sheep abattoir survey	2	SS4-004236
2004-07-09 08:00:00	14	Sheep abattoir survey	2	SS4-004237
2004-07-09 08:01:00	14	Sheep abattoir survey	2	SS4-004239
2004-07-09 08:01:00	14	Sheep abattoir survey	2	SS4-004240
2004-07-09 08:06:00	14	Sheep abattoir survey	2	SS4-004241
2004-07-09 08:06:00	14	Sheep abattoir survey	2	SS4-004242
2004-07-09 08:08:00	14	Sheep abattoir survey	2	SS4-004245
2004-07-09 08:09:00	14	Sheep abattoir survey	2	SS4-004248
2004-07-09 08:10:00	14	Sheep abattoir survey	2	SS4-004250
2004-07-09 08:11:00	14	Sheep abattoir survey	2	SS4-004253
2004-07-09 08:12:00	14	Sheep abattoir survey	2	SS4-004258
2004-07-09 08:13:00	14	Sheep abattoir survey	2	SS4-004259
2004-07-09 12:41:00	14	Sheep abattoir survey	4	SS4-004260
2004-07-09 12:46:00	14	Sheep abattoir survey	4	SS4-004265
2004-07-09 12:47:00	14	Sheep abattoir survey	4	SS4-004266
2004-07-09 12:48:00	14	Sheep abattoir survey	4	SS4-004267
2004-07-09 12:51:00	14	Sheep abattoir survey	4	SS4-004271
2004-07-09 12:52:00	14	Sheep abattoir survey	4	SS4-004272
2004-07-09 12:52:00	14	Sheep abattoir survey	4	SS4-004273
2004-07-09 12:53:00	14	Sheep abattoir survey	4	SS4-004274
2004-07-09 12:55:00	14	Sheep abattoir survey	4	SS4-004276
2004-07-09 12:56:00	14	Sheep abattoir survey	4	SS4-004277
2004-07-09 12:57:00	14	Sheep abattoir survey	4	SS4-004278
2004-07-09 12:58:00	14	Sheep abattoir survey	4	SS4-004280
2004-07-09 12:59:00	14	Sheep abattoir survey	4	SS4-004281
2004-07-09 12:59:00	14	Sheep abattoir survey	4	SS4-004282
2004-07-01 14:00:00	15	Sheep fallen stock survey	2	SS0552527
2004-07-01 14:00:00	15	Sheep fallen stock survey	2	SS0552528
2004-07-06 09:45:00	15	Sheep fallen stock survey	2	SS0558172
2004-07-02 13:45:00	15	Sheep fallen stock survey	2	SS0562317
2004-07-05 14:00:00	18	Sheep dead in transit	2	SS0562319
2004-07-05 14:30:00	18	Sheep dead in transit	2	SS0562320
2004-07-06 14:30:00	15	Sheep fallen stock survey	2	SS0561948
2004-07-07 12:45:00	15	Sheep fallen stock survey	2	SS0557849
2004-07-07 08:45:00	15	Sheep fallen stock survey	2	SS0557847
2004-07-08 08:59:00	15	Sheep fallen stock survey	2	SS0550089
2004-07-08 09:00:00	15	Sheep fallen stock survey	2	SS0550090
2004-07-07 08:45:00	15	Sheep fallen stock survey	2	SS0557845
2004-09-23 07:59:00	14	Sheep abattoir survey	2	SS4-006246
2004-09-23 07:59:00	14	Sheep abattoir survey	2	SS4-006247
2004-09-23 08:01:00	14	Sheep abattoir survey	2	SS4-006251
2004-09-23 08:25:00	14	Sheep abattoir survey	2	SS4-502901
2004-09-23 08:27:00	14	Sheep abattoir survey	2	SS4-502904
2004-09-23 08:18:00	14	Sheep abattoir survey	2	SS4-502882
2004-10-13 08:04:00	14	Sheep abattoir survey	2	SS4-006689
2004-10-13 08:06:00	14	Sheep abattoir survey	2	SS4-006693
2004-10-13 08:07:00	14	Sheep abattoir survey	2	SS4-006696
2004-10-13 08:09:00	14	Sheep abattoir survey	2	SS4-006699
2004-10-13 08:09:00	14	Sheep abattoir survey	2	SS4-503170
2004-10-13 08:10:00	14	Sheep abattoir survey	2	SS4-503173
2004-10-13 08:10:00	14	Sheep abattoir survey	2	SS4-006701
2004-10-13 08:11:00	14	Sheep abattoir survey	2	SS4-503175
2004-10-13 08:11:00	14	Sheep abattoir survey	2	SS4-503176
2004-10-13 08:12:00	14	Sheep abattoir survey	2	SS4-006705
2004-10-13 08:12:00	14	Sheep abattoir survey	2	SS4-503178
2004-10-13 08:13:00	14	Sheep abattoir survey	2	SS4-503179
2004-10-13 08:13:00	14	Sheep abattoir survey	2	SS4-006709
2004-10-13 08:14:00	14	Sheep abattoir survey	2	SS4-006710
2004-10-13 08:14:00	14	Sheep abattoir survey	2	SS4-006711
2004-10-13 08:14:00	14	Sheep abattoir survey	2	SS4-503183
2004-10-13 08:15:00	14	Sheep abattoir survey	2	SS4-006714
2004-10-13 08:15:00	14	Sheep abattoir survey	2	SS4-503187
2004-10-13 08:16:00	14	Sheep abattoir survey	2	SS4-503188
2004-10-13 08:16:00	14	Sheep abattoir survey	2	SS4-006716
2004-10-13 08:16:00	14	Sheep abattoir survey	2	SS4-503190
2004-10-13 08:17:00	14	Sheep abattoir survey	2	SS4-006717
2004-10-13 08:17:00	14	Sheep abattoir survey	2	SS4-503192
2004-10-13 08:22:00	14	Sheep abattoir survey	4	SS4-006718
2004-10-13 08:25:00	14	Sheep abattoir survey	4	SS4-006719
2004-07-07 13:30:00	15	Sheep fallen stock survey	2	SS0557902
2004-07-08 08:30:00	15	Sheep fallen stock survey	2	SS0555684
2004-07-06 16:00:00	18	Sheep dead in transit	1	SS0562321
2004-07-06 16:00:00	18	Sheep dead in transit	2	SS0562322
2004-07-06 15:30:00	15	Sheep fallen stock survey	2	SS0555929
2004-07-06 13:30:00	15	Sheep fallen stock survey	2	SS0555934
2004-07-07 13:30:00	15	Sheep fallen stock survey	2	SS0555935
2004-07-06 15:30:00	15	Sheep fallen stock survey	2	SS0555932
2004-07-06 15:30:00	15	Sheep fallen stock survey	2	SS0555933
2004-07-07 15:35:00	15	Sheep fallen stock survey	2	SS0551266
2004-07-07 11:30:00	15	Sheep fallen stock survey	2	SS0550093
2004-07-03 13:45:00	15	Sheep fallen stock survey	4	SS0562318
2004-07-06 09:30:00	15	Sheep fallen stock survey	4	SS0557846
2004-07-07 08:30:00	15	Sheep fallen stock survey	4	SS0552532
2004-07-05	15	Sheep fallen stock survey	4	SS0552531
2004-07-08 10:15:00	15	Sheep fallen stock survey	4	SS0562324
2004-07-08 10:15:00	15	Sheep fallen stock survey	4	SS0562323
2004-09-29 08:28:00	14	Sheep abattoir survey	2	SS4-006381
2004-09-29 08:29:00	14	Sheep abattoir survey	2	SS4-502952
2004-09-29 08:29:00	14	Sheep abattoir survey	2	SS4-502954
2004-09-29 08:31:00	14	Sheep abattoir survey	2	SS4-502959
2004-09-29 08:32:00	14	Sheep abattoir survey	2	SS4-502961
2004-09-29 08:36:00	14	Sheep abattoir survey	2	SS4-502966
2004-09-29 08:37:00	14	Sheep abattoir survey	2	SS4-006384
2004-09-29 08:39:00	14	Sheep abattoir survey	2	SS4-006385
2004-09-29 08:39:00	14	Sheep abattoir survey	2	SS4-006386
2004-09-29 08:39:00	14	Sheep abattoir survey	2	SS4-502969
2004-09-29 08:40:00	14	Sheep abattoir survey	2	SS4-006388
2004-09-29 08:40:00	14	Sheep abattoir survey	2	SS4-006389
2004-09-29 08:41:00	14	Sheep abattoir survey	2	SS4-006391
2004-09-29 08:41:00	14	Sheep abattoir survey	2	SS4-502972
2004-09-29 08:41:00	14	Sheep abattoir survey	2	SS4-006392
2004-09-29 08:41:00	14	Sheep abattoir survey	2	SS4-502973
2004-09-29 08:42:00	14	Sheep abattoir survey	2	SS4-006394
2004-09-29 08:43:00	14	Sheep abattoir survey	2	SS4-006396
2004-09-29 08:44:00	14	Sheep abattoir survey	2	SS4-006400
2004-09-29 08:45:00	14	Sheep abattoir survey	2	SS4-006401
2004-09-29 08:45:00	14	Sheep abattoir survey	2	SS4-006402
2004-09-29 08:47:00	14	Sheep abattoir survey	2	SS4-006404
2004-09-29 08:47:00	14	Sheep abattoir survey	2	SS4-006405
2004-07-29 08:23:00	14	Sheep abattoir survey	2	SS4-004665
2004-07-30 08:22:00	14	Sheep abattoir survey	2	SS4-004712
2004-07-30 08:22:00	14	Sheep abattoir survey	2	SS4-004714
2004-07-30 08:23:00	14	Sheep abattoir survey	2	SS4-004715
2004-07-30 08:24:00	14	Sheep abattoir survey	2	SS4-004716
2004-07-30 08:24:00	14	Sheep abattoir survey	2	SS4-004718
2004-07-30 08:25:00	14	Sheep abattoir survey	2	SS4-004720
2004-07-30 08:26:00	14	Sheep abattoir survey	2	SS4-004721
2004-07-30 08:26:00	14	Sheep abattoir survey	2	SS4-004722
2004-07-30 08:34:00	14	Sheep abattoir survey	2	SS4-004727
2004-07-30 08:34:00	14	Sheep abattoir survey	2	SS4-004728
2004-07-30 08:34:00	14	Sheep abattoir survey	2	SS4-004729
2004-07-30 08:35:00	14	Sheep abattoir survey	2	SS4-004730
2004-07-30 08:35:00	14	Sheep abattoir survey	2	SS4-004731
2004-07-30 08:35:00	14	Sheep abattoir survey	2	SS4-004732
2004-07-30 08:37:00	14	Sheep abattoir survey	2	SS4-004735
2004-07-30 08:37:00	14	Sheep abattoir survey	2	SS4-004736
2004-07-30 08:43:00	14	Sheep abattoir survey	2	SS4-004738
2004-07-30 08:47:00	14	Sheep abattoir survey	2	SS4-004739
2004-07-30 08:50:00	14	Sheep abattoir survey	2	SS4-004746
2004-07-30 08:52:00	14	Sheep abattoir survey	2	SS4-004750
2004-07-30 08:52:00	14	Sheep abattoir survey	2	SS4-004751
2004-07-30 08:53:00	14	Sheep abattoir survey	2	SS4-004752
2004-07-30 08:53:00	14	Sheep abattoir survey	2	SS4-004753
2004-07-30 08:53:00	14	Sheep abattoir survey	2	SS4-004754
2004-07-30 08:54:00	14	Sheep abattoir survey	2	SS4-004755
2004-07-30 08:54:00	14	Sheep abattoir survey	2	SS4-004756
2004-07-30 08:55:00	14	Sheep abattoir survey	2	SS4-004759
2004-07-30 08:56:00	14	Sheep abattoir survey	2	SS4-004760
2004-07-30 08:56:00	14	Sheep abattoir survey	2	SS4-004761
2004-07-30 08:57:00	14	Sheep abattoir survey	2	SS4-004762
2004-07-30 08:57:00	14	Sheep abattoir survey	2	SS4-004763
2004-07-30 08:58:00	14	Sheep abattoir survey	2	SS4-004765
2004-07-30 08:58:00	14	Sheep abattoir survey	2	SS4-004766
2004-07-30 08:59:00	14	Sheep abattoir survey	2	SS4-004767
2004-07-30 08:59:00	14	Sheep abattoir survey	2	SS4-004768
2004-05-18 07:45:00	14	Sheep abattoir survey	2	SS4-002979
2004-05-18 07:46:00	14	Sheep abattoir survey	2	SS4-002981
2004-05-18 07:47:00	14	Sheep abattoir survey	2	SS4-002982
2004-05-18 07:47:00	14	Sheep abattoir survey	2	SS4-002983
2004-05-18 07:49:00	14	Sheep abattoir survey	2	SS4-002985
2004-05-18 07:50:00	14	Sheep abattoir survey	2	SS4-002988
2004-05-18 07:51:00	14	Sheep abattoir survey	2	SS4-002990
2004-05-18 07:51:00	14	Sheep abattoir survey	2	SS4-002991
2004-05-18 07:52:00	14	Sheep abattoir survey	2	SS4-002992
2004-05-18 07:52:00	14	Sheep abattoir survey	2	SS4-002993
2004-05-18 07:53:00	14	Sheep abattoir survey	2	SS4-501303
2004-05-18 07:53:00	14	Sheep abattoir survey	2	SS4-501304
2004-05-18 07:53:00	14	Sheep abattoir survey	2	SS4-002995
2004-05-18 07:53:00	14	Sheep abattoir survey	2	SS4-501305
2004-05-18 07:54:00	14	Sheep abattoir survey	2	SS4-501306
2004-05-18 07:56:00	14	Sheep abattoir survey	2	SS4-501307
2004-05-18 08:02:00	14	Sheep abattoir survey	2	SS4-501310
2004-05-18 08:04:00	14	Sheep abattoir survey	2	SS4-501313
2004-07-30 09:00:00	14	Sheep abattoir survey	2	SS4-004769
2004-07-29 08:38:00	14	Sheep abattoir survey	4	SS4-004690
2004-07-29 08:42:00	14	Sheep abattoir survey	4	SS4-004692
2004-07-29 08:43:00	14	Sheep abattoir survey	4	SS4-004693
2004-07-29 08:44:00	14	Sheep abattoir survey	4	SS4-004694
2004-07-26 10:30:00	15	Sheep fallen stock survey	2	SS0552538
2004-07-20 15:00:00	15	Sheep fallen stock survey	2	SS0550096
2004-07-23 03:00:00	15	Sheep fallen stock survey	2	SS0562337
2004-07-27 08:45:00	15	Sheep fallen stock survey	2	SS0550226
2004-07-26 09:15:00	15	Sheep fallen stock survey	2	SS0550098
2004-07-27 16:25:00	15	Sheep fallen stock survey	2	SS0551054
2004-07-27 16:25:00	15	Sheep fallen stock survey	2	SS0551055
2004-07-28 15:00:00	15	Sheep fallen stock survey	2	SS0557170
2004-07-29 12:31:00	15	Sheep fallen stock survey	2	SS0558193
2004-07-30 08:52:00	15	Sheep fallen stock survey	2	SS0555559
2004-07-27 12:00:00	15	Sheep fallen stock survey	4	SS0557931
2004-07-26 12:40:00	18	Sheep dead in transit	4	SS0558036
2004-07-29 08:30:00	15	Sheep fallen stock survey	4	SS0550230
2004-07-28 14:00:00	15	Sheep fallen stock survey	4	SS0550228
2004-07-29 08:30:00	15	Sheep fallen stock survey	4	SS0550229
2004-07-29 10:30:00	15	Sheep fallen stock survey	4	SS0558195
2004-07-29	15	Sheep fallen stock survey	4	SS0550231
2004-07-12	15	Sheep fallen stock survey	4	SS0550200
2004-07-28	15	Sheep fallen stock survey	4	SS0552540
2004-07-28 12:30:00	15	Sheep fallen stock survey	4	SS0552542
2004-07-28 13:00:00	15	Sheep fallen stock survey	4	SS0557922
2004-10-12 08:02:00	14	Sheep abattoir survey	2	SS4-006654
2004-10-12 08:03:00	14	Sheep abattoir survey	2	SS4-006656
2004-10-12 08:03:00	14	Sheep abattoir survey	2	SS4-006657
2004-10-12 08:04:00	14	Sheep abattoir survey	2	SS4-006658
2004-10-12 08:04:00	14	Sheep abattoir survey	2	SS4-006659
2004-10-12 08:05:00	14	Sheep abattoir survey	2	SS4-006661
2004-10-12 08:10:00	14	Sheep abattoir survey	2	SS4-006662
2004-10-12 08:11:00	14	Sheep abattoir survey	2	SS4-006663
2004-10-12 08:13:00	14	Sheep abattoir survey	2	SS4-006668
2004-10-12 08:14:00	14	Sheep abattoir survey	2	SS4-006671
2004-10-12 08:14:00	14	Sheep abattoir survey	2	SS4-503146
2004-10-12 08:14:00	14	Sheep abattoir survey	2	SS4-503147
2004-10-12 08:15:00	14	Sheep abattoir survey	2	SS4-006673
2004-10-12 08:15:00	14	Sheep abattoir survey	2	SS4-503148
2004-11-12 07:45:00	14	Sheep abattoir survey	2	SS4-007331
2004-11-12 07:45:00	14	Sheep abattoir survey	2	SS4-007333
2004-11-12 07:47:00	14	Sheep abattoir survey	2	SS4-007336
2004-11-12 07:48:00	14	Sheep abattoir survey	2	SS4-007338
2004-11-12 07:50:00	14	Sheep abattoir survey	2	SS4-007340
2004-11-12 07:51:00	14	Sheep abattoir survey	2	SS4-007341
2004-11-12 07:51:00	14	Sheep abattoir survey	2	SS4-007342
2004-07-09 12:50:00	14	Sheep abattoir survey	4	SS4-004270
2004-07-09 12:54:00	14	Sheep abattoir survey	4	SS4-004275
2004-07-09 12:57:00	14	Sheep abattoir survey	4	SS4-004279
2004-07-09 13:00:00	14	Sheep abattoir survey	4	SS4-004283
2004-07-02 12:30:00	15	Sheep fallen stock survey	2	SS0557904
2004-07-02 11:30:00	15	Sheep fallen stock survey	2	SS0554217
2004-07-06 09:45:00	15	Sheep fallen stock survey	2	SS0558171
2004-07-06 13:00:00	15	Sheep fallen stock survey	2	SS0557905
2004-07-06 14:30:00	15	Sheep fallen stock survey	2	SS0557163
2004-07-06 14:30:00	15	Sheep fallen stock survey	2	SS0557160
2004-07-07 12:20:00	18	Sheep dead in transit	2	SS0554218
2004-07-06 15:30:00	15	Sheep fallen stock survey	2	SS0555930
2004-07-06 15:30:00	15	Sheep fallen stock survey	2	SS0555931
2004-07-09 07:21:00	15	Sheep fallen stock survey	2	SS0551477
2004-07-06 14:30:00	15	Sheep fallen stock survey	4	SS0557162
2004-07-06 14:30:00	15	Sheep fallen stock survey	4	SS0557161
2004-07-07 08:45:00	15	Sheep fallen stock survey	4	SS0557848
2004-07-07	15	Sheep fallen stock survey	4	SS0555937
2004-07-09 13:01:00	14	Sheep abattoir survey	4	SS4-004284
2004-07-09 13:01:00	14	Sheep abattoir survey	4	SS4-004285
2004-07-09 13:02:00	14	Sheep abattoir survey	4	SS4-004286
2004-07-09 08:08:00	14	Sheep abattoir survey	2	SS4-004246
2004-07-09 13:03:00	14	Sheep abattoir survey	4	SS4-004287
2004-07-09 13:04:00	14	Sheep abattoir survey	4	SS4-004288
2004-07-09 13:04:00	14	Sheep abattoir survey	4	SS4-004289
2004-09-29 08:29:00	14	Sheep abattoir survey	2	SS4-502953
2004-09-29 08:29:00	14	Sheep abattoir survey	2	SS4-006382
2004-09-29 08:30:00	14	Sheep abattoir survey	2	SS4-502955
2004-09-29 08:30:00	14	Sheep abattoir survey	2	SS4-502956
2004-09-29 08:30:00	14	Sheep abattoir survey	2	SS4-502957
2004-09-29 08:31:00	14	Sheep abattoir survey	2	SS4-502958
2004-09-29 08:31:00	14	Sheep abattoir survey	2	SS4-502960
2004-09-29 08:32:00	14	Sheep abattoir survey	2	SS4-502962
2004-09-29 08:33:00	14	Sheep abattoir survey	2	SS4-502963
2004-09-29 08:33:00	14	Sheep abattoir survey	2	SS4-502964
2004-09-29 08:33:00	14	Sheep abattoir survey	2	SS4-502965
2004-09-29 08:37:00	14	Sheep abattoir survey	2	SS4-006383
2004-09-29 08:36:00	14	Sheep abattoir survey	2	SS4-502967
2004-09-29 08:39:00	14	Sheep abattoir survey	2	SS4-502968
2004-09-29 08:39:00	14	Sheep abattoir survey	2	SS4-006387
2004-09-29 08:40:00	14	Sheep abattoir survey	2	SS4-502970
2004-09-29 08:40:00	14	Sheep abattoir survey	2	SS4-006390
2004-09-29 08:40:00	14	Sheep abattoir survey	2	SS4-502971
2004-09-29 08:41:00	14	Sheep abattoir survey	2	SS4-006393
2004-09-29 08:42:00	14	Sheep abattoir survey	2	SS4-006395
2004-09-29 08:43:00	14	Sheep abattoir survey	2	SS4-006397
2004-09-29 08:43:00	14	Sheep abattoir survey	2	SS4-006398
2004-09-29 08:44:00	14	Sheep abattoir survey	2	SS4-006399
2004-09-29 08:45:00	14	Sheep abattoir survey	2	SS4-006403
2004-09-29 08:47:00	14	Sheep abattoir survey	2	SS4-006406
2004-09-29 08:48:00	14	Sheep abattoir survey	2	SS4-006407
2004-09-29 08:48:00	14	Sheep abattoir survey	2	SS4-006408
2004-09-29 08:53:00	14	Sheep abattoir survey	4	SS4-006409
2004-09-29 08:54:00	14	Sheep abattoir survey	4	SS4-006410
2004-09-29 08:55:00	14	Sheep abattoir survey	4	SS4-006411
2004-09-29 08:57:00	14	Sheep abattoir survey	4	SS4-006412
2004-09-29 09:01:00	14	Sheep abattoir survey	4	SS4-006413
2004-07-29 08:22:00	14	Sheep abattoir survey	2	SS4-004664
2004-07-30 08:22:00	14	Sheep abattoir survey	2	SS4-004713
2004-07-30 08:24:00	14	Sheep abattoir survey	2	SS4-004717
2004-07-30 08:25:00	14	Sheep abattoir survey	2	SS4-004719
2004-07-30 08:26:00	14	Sheep abattoir survey	2	SS4-004723
2004-07-30 08:27:00	14	Sheep abattoir survey	2	SS4-004724
2004-07-30 08:27:00	14	Sheep abattoir survey	2	SS4-004725
2004-07-30 08:33:00	14	Sheep abattoir survey	2	SS4-004726
2004-07-30 08:36:00	14	Sheep abattoir survey	2	SS4-004733
2004-07-30 08:36:00	14	Sheep abattoir survey	2	SS4-004734
2004-07-30 08:48:00	14	Sheep abattoir survey	2	SS4-004740
2004-07-30 08:48:00	14	Sheep abattoir survey	2	SS4-004741
2004-07-30 08:49:00	14	Sheep abattoir survey	2	SS4-004742
2004-07-30 08:49:00	14	Sheep abattoir survey	2	SS4-004743
2004-07-30 08:50:00	14	Sheep abattoir survey	2	SS4-004744
2004-07-30 08:50:00	14	Sheep abattoir survey	2	SS4-004745
2004-07-30 08:51:00	14	Sheep abattoir survey	2	SS4-004747
2004-07-30 08:51:00	14	Sheep abattoir survey	2	SS4-004748
2004-07-30 08:51:00	14	Sheep abattoir survey	2	SS4-004749
2004-07-30 08:55:00	14	Sheep abattoir survey	2	SS4-004757
2004-07-30 08:55:00	14	Sheep abattoir survey	2	SS4-004758
2004-07-30 08:58:00	14	Sheep abattoir survey	2	SS4-004764
2004-07-29 08:41:00	14	Sheep abattoir survey	4	SS4-004691
2004-07-29 08:45:00	14	Sheep abattoir survey	4	SS4-004695
2004-07-29 09:17:00	14	Sheep abattoir survey	4	SS4-004696
2004-07-30 08:41:00	14	Sheep abattoir survey	4	SS4-004737
2004-07-26 12:40:00	18	Sheep dead in transit	2	SS0558035
2004-07-23 15:30:00	18	Sheep dead in transit	2	SS0562336
2004-07-27 08:45:00	15	Sheep fallen stock survey	2	SS0550225
2004-07-27 09:05:00	15	Sheep fallen stock survey	2	SS0551270
2004-07-27 16:23:00	15	Sheep fallen stock survey	2	SS0551052
2004-07-27 16:25:00	15	Sheep fallen stock survey	2	SS0551053
2004-07-27 14:00:00	15	Sheep fallen stock survey	2	SS0557169
2004-07-28 12:40:00	18	Sheep dead in transit	2	SS0554224
2004-07-27 12:00:00	15	Sheep fallen stock survey	4	SS0557932
2004-07-27 15:15:00	15	Sheep fallen stock survey	4	SS0557933
2004-07-28 08:30:00	15	Sheep fallen stock survey	4	SS0550227
2004-07-29 12:41:00	15	Sheep fallen stock survey	4	SS0558194
2004-07-28 12:30:00	15	Sheep fallen stock survey	4	SS0552541
2004-07-28 12:30:00	15	Sheep fallen stock survey	4	SS0552543
2004-07-28 12:30:00	15	Sheep fallen stock survey	4	SS0552539
2004-07-28 13:00:00	15	Sheep fallen stock survey	4	SS0557935
2004-07-28 13:00:00	15	Sheep fallen stock survey	4	SS0557934
2004-05-18 07:46:00	14	Sheep abattoir survey	2	SS4-002980
2004-05-18 07:49:00	14	Sheep abattoir survey	2	SS4-002984
2004-05-18 07:49:00	14	Sheep abattoir survey	2	SS4-002986
2004-05-18 07:50:00	14	Sheep abattoir survey	2	SS4-002987
2004-05-18 07:50:00	14	Sheep abattoir survey	2	SS4-002989
2004-05-18 07:52:00	14	Sheep abattoir survey	2	SS4-501302
2004-05-18 07:53:00	14	Sheep abattoir survey	2	SS4-002994
2004-05-18 07:53:00	14	Sheep abattoir survey	2	SS4-002996
2004-05-18 07:54:00	14	Sheep abattoir survey	2	SS4-002997
2004-05-18 07:54:00	14	Sheep abattoir survey	2	SS4-002998
2004-05-18 07:55:00	14	Sheep abattoir survey	2	SS4-002999
2004-05-18 07:56:00	14	Sheep abattoir survey	2	SS4-501308
2004-05-18 08:00:00	14	Sheep abattoir survey	2	SS4-501309
2004-05-18 08:03:00	14	Sheep abattoir survey	2	SS4-501311
2004-05-18 08:04:00	14	Sheep abattoir survey	2	SS4-501312
2004-10-12 08:01:00	14	Sheep abattoir survey	2	SS4-006652
2004-10-12 08:01:00	14	Sheep abattoir survey	2	SS4-006653
2004-10-12 08:02:00	14	Sheep abattoir survey	2	SS4-006655
2004-10-12 08:04:00	14	Sheep abattoir survey	2	SS4-006660
2004-10-12 08:11:00	14	Sheep abattoir survey	2	SS4-006664
2004-10-12 08:12:00	14	Sheep abattoir survey	2	SS4-006665
2004-10-12 08:12:00	14	Sheep abattoir survey	2	SS4-006666
2004-10-12 08:12:00	14	Sheep abattoir survey	2	SS4-006667
2004-10-12 08:13:00	14	Sheep abattoir survey	2	SS4-006669
2004-10-12 08:13:00	14	Sheep abattoir survey	2	SS4-006670
2004-10-12 08:14:00	14	Sheep abattoir survey	2	SS4-006672
2004-11-12 07:41:00	14	Sheep abattoir survey	35	SS4-007325
2004-11-12 07:42:00	14	Sheep abattoir survey	2	SS4-007326
2004-11-12 07:42:00	14	Sheep abattoir survey	2	SS4-007327
2004-11-12 07:43:00	14	Sheep abattoir survey	2	SS4-007328
2004-11-12 07:43:00	14	Sheep abattoir survey	2	SS4-007329
2004-11-12 07:44:00	14	Sheep abattoir survey	2	SS4-007330
2004-11-12 07:45:00	14	Sheep abattoir survey	2	SS4-007332
2004-11-12 07:46:00	14	Sheep abattoir survey	2	SS4-007334
2004-11-12 07:46:00	14	Sheep abattoir survey	2	SS4-007335
2004-11-12 07:47:00	14	Sheep abattoir survey	2	SS4-007337
2004-11-12 07:49:00	14	Sheep abattoir survey	2	SS4-007339
2004-11-12 07:52:00	14	Sheep abattoir survey	2	SS4-007345
2004-11-12 07:53:00	14	Sheep abattoir survey	2	SS4-007346
2004-11-12 07:53:00	14	Sheep abattoir survey	2	SS4-007347
2004-11-12 07:54:00	14	Sheep abattoir survey	2	SS4-007350
2004-11-10 08:40:00	15	Sheep fallen stock survey	2	SS0552488
2004-11-10 08:40:00	15	Sheep fallen stock survey	2	SS0552487
2004-11-10 12:05:00	18	Sheep dead in transit	2	SS0550967
2004-11-10 08:40:00	15	Sheep fallen stock survey	2	SS0552486
2004-11-10 13:00:00	18	Sheep dead in transit	2	SS0550968
2004-11-09 16:35:00	15	Sheep fallen stock survey	2	SS0551573
2004-11-09 16:35:00	15	Sheep fallen stock survey	2	SS0551576
2004-11-09 16:35:00	15	Sheep fallen stock survey	2	SS0551574
2004-11-09 16:35:00	15	Sheep fallen stock survey	2	SS0551575
2004-11-10 11:00:00	15	Sheep fallen stock survey	2	SS0550503
2004-11-10 14:00:00	15	Sheep fallen stock survey	2	SS0557344
2004-11-10 14:00:00	15	Sheep fallen stock survey	2	SS0557341
2004-12-22 15:03:00	15	Sheep fallen stock survey	2	SS0555399
2004-12-22 14:15:00	15	Sheep fallen stock survey	2	SS0555398
2004-12-21 15:00:00	15	Sheep fallen stock survey	2	SS0562272
2004-12-21 15:00:00	15	Sheep fallen stock survey	2	SS0562271
2004-12-22 16:05:00	15	Sheep fallen stock survey	2	SS0562274
2004-12-22 16:05:00	15	Sheep fallen stock survey	2	SS0562273
2004-12-21 14:00:00	15	Sheep fallen stock survey	2	SS0551731
2004-12-21 14:30:00	15	Sheep fallen stock survey	2	SS0551727
2004-12-23 08:15:00	15	Sheep fallen stock survey	2	SS0555800
2004-12-22 10:00:00	15	Sheep fallen stock survey	2	SS0562425
2004-12-21 11:30:00	15	Sheep fallen stock survey	2	SS0551629
2004-12-22 13:00:00	15	Sheep fallen stock survey	2	SS0550624
2004-12-23 16:20:00	15	Sheep fallen stock survey	2	SS0562275
2004-12-23 13:00:00	15	Sheep fallen stock survey	2	SS0550047
2004-12-23 13:00:00	15	Sheep fallen stock survey	2	SS0550048
2004-12-23 13:00:00	15	Sheep fallen stock survey	2	SS0550049
2004-12-23 13:00:00	15	Sheep fallen stock survey	2	SS0556401
2004-12-23 12:45:00	15	Sheep fallen stock survey	4	SS0552696
2004-11-17 08:35:00	14	Sheep abattoir survey	2	SS4-503511
2004-11-17 08:35:00	14	Sheep abattoir survey	2	SS4-503512
2004-11-17 08:36:00	14	Sheep abattoir survey	2	SS4-503514
2004-11-17 08:36:00	14	Sheep abattoir survey	2	SS4-503515
2004-11-17 08:37:00	14	Sheep abattoir survey	2	SS4-503517
2004-11-17 08:37:00	14	Sheep abattoir survey	2	SS4-503518
2004-11-17 08:37:00	14	Sheep abattoir survey	2	SS4-503519
2004-11-17 08:38:00	14	Sheep abattoir survey	2	SS4-503520
2004-11-17 08:39:00	14	Sheep abattoir survey	2	SS4-503523
2004-11-17 08:39:00	14	Sheep abattoir survey	2	SS4-503525
2004-11-17 08:40:00	14	Sheep abattoir survey	2	SS4-503526
2004-11-17 08:40:00	14	Sheep abattoir survey	2	SS4-503527
2004-11-17 08:41:00	16	Goat abattoir survey	2	SS4-503530
2004-11-17 08:43:00	14	Sheep abattoir survey	2	SS4-503532
2004-11-17 08:54:00	14	Sheep abattoir survey	2	SS4-007374
2004-11-17 08:55:00	14	Sheep abattoir survey	2	SS4-007377
2004-11-17 08:55:00	14	Sheep abattoir survey	2	SS4-007378
2004-11-17 08:56:00	14	Sheep abattoir survey	2	SS4-007379
2004-11-17 08:56:00	14	Sheep abattoir survey	2	SS4-007380
2004-11-17 08:56:00	14	Sheep abattoir survey	2	SS4-007381
2004-11-17 08:56:00	14	Sheep abattoir survey	2	SS4-007382
2004-11-17 08:57:00	14	Sheep abattoir survey	2	SS4-007384
2004-11-17 08:58:00	14	Sheep abattoir survey	2	SS4-007386
2004-11-17 08:58:00	14	Sheep abattoir survey	2	SS4-007388
2004-11-17 09:00:00	14	Sheep abattoir survey	2	SS4-007393
2004-11-17 09:01:00	14	Sheep abattoir survey	2	SS4-007395
2004-11-17 09:02:00	14	Sheep abattoir survey	2	SS4-007397
2004-11-17 09:02:00	14	Sheep abattoir survey	2	SS4-007398
2004-11-17 09:03:00	14	Sheep abattoir survey	2	SS4-007399
2004-11-17 09:03:00	14	Sheep abattoir survey	2	SS4-007400
2004-11-17 09:07:00	14	Sheep abattoir survey	4	SS4-007402
2004-11-11 13:40:00	18	Sheep dead in transit	2	SS0551188
2004-11-12 11:30:00	15	Sheep fallen stock survey	2	SS0552491
2004-11-13 09:00:00	15	Sheep fallen stock survey	2	SS0551189
2004-11-16 15:34:00	15	Sheep fallen stock survey	2	SS0555359
2004-11-16 15:39:00	15	Sheep fallen stock survey	2	SS0555360
2004-11-16 15:56:00	15	Sheep fallen stock survey	2	SS0555361
2004-11-10 12:00:00	15	Sheep fallen stock survey	4	SS0558890
2004-11-17 12:45:00	15	Sheep fallen stock survey	2	SS0555046
2004-11-18 08:16:00	15	Sheep fallen stock survey	2	SS0557200
2004-11-17 12:45:00	15	Sheep fallen stock survey	2	SS0555045
2004-11-17 12:45:00	15	Sheep fallen stock survey	2	SS0555040
2004-11-17 12:45:00	15	Sheep fallen stock survey	2	SS0555041
2004-11-16 08:40:00	15	Sheep fallen stock survey	2	SS0555854
2004-11-16 11:30:00	15	Sheep fallen stock survey	2	SS0551626
2004-11-17 08:15:00	15	Sheep fallen stock survey	2	SS0555363
2004-11-12 09:30:00	15	Sheep fallen stock survey	2	SS0561446
2004-11-12 09:30:00	15	Sheep fallen stock survey	2	SS0561442
2004-11-16 15:30:00	15	Sheep fallen stock survey	2	SS0552657
2004-12-02 15:00:00	15	Sheep fallen stock survey	2	SS0562253
2004-12-06 12:17:00	15	Sheep fallen stock survey	2	SS0550001
2004-12-06 12:19:00	15	Sheep fallen stock survey	2	SS0550002
2004-12-06 12:22:00	15	Sheep fallen stock survey	2	SS0550004
2004-12-03 13:00:00	15	Sheep fallen stock survey	2	SS0552955
2004-12-06 16:21:00	15	Sheep fallen stock survey	2	SS0562409
2004-12-06 16:31:00	15	Sheep fallen stock survey	2	SS0562413
2004-12-07 09:17:00	15	Sheep fallen stock survey	2	SS0550526
2004-12-07 09:19:00	15	Sheep fallen stock survey	2	SS0550527
2004-12-03 11:30:00	15	Sheep fallen stock survey	4	SS0552680
2004-10-28 07:48:00	14	Sheep abattoir survey	2	SS4-007054
2004-10-28 07:48:00	14	Sheep abattoir survey	2	SS4-007055
2004-10-28 07:48:00	14	Sheep abattoir survey	2	SS4-007056
2004-10-28 07:49:00	14	Sheep abattoir survey	2	SS4-007057
2004-10-28 07:51:00	14	Sheep abattoir survey	2	SS4-007060
2004-10-28 07:53:00	14	Sheep abattoir survey	2	SS4-007062
2004-10-28 07:54:00	14	Sheep abattoir survey	2	SS4-007063
2004-10-28 07:54:00	14	Sheep abattoir survey	2	SS4-007064
2004-10-28 07:55:00	14	Sheep abattoir survey	2	SS4-503450
2004-10-28 07:55:00	14	Sheep abattoir survey	2	SS4-007066
2004-10-28 07:55:00	14	Sheep abattoir survey	2	SS4-503451
2004-10-28 07:56:00	14	Sheep abattoir survey	2	SS4-503452
2004-10-28 07:56:00	14	Sheep abattoir survey	2	SS4-503453
2004-10-28 07:56:00	14	Sheep abattoir survey	2	SS4-503454
2004-10-28 07:57:00	14	Sheep abattoir survey	2	SS4-503456
2004-10-28 07:57:00	14	Sheep abattoir survey	2	SS4-503457
2004-10-28 07:58:00	14	Sheep abattoir survey	2	SS4-503459
2004-10-28 07:59:00	14	Sheep abattoir survey	2	SS4-503461
2004-10-28 08:01:00	14	Sheep abattoir survey	2	SS4-503467
2004-10-28 08:02:00	14	Sheep abattoir survey	2	SS4-503469
2004-10-28 08:41:00	14	Sheep abattoir survey	2	SS4-007067
2004-10-28 08:42:00	14	Sheep abattoir survey	2	SS4-007068
2004-10-28 08:46:00	14	Sheep abattoir survey	4	SS4-007070
2004-12-13 11:30:00	18	Sheep dead in transit	2	SS0550992
2004-12-15 08:01:00	16	Goat abattoir survey	2	SS4-007841
2004-12-15 08:04:00	14	Sheep abattoir survey	2	SS4-007846
2004-12-15 08:05:00	14	Sheep abattoir survey	2	SS4-007848
2004-12-15 08:06:00	14	Sheep abattoir survey	2	SS4-007849
2004-12-15 08:06:00	14	Sheep abattoir survey	2	SS4-007850
2004-12-15 08:07:00	14	Sheep abattoir survey	2	SS4-007851
2004-12-15 08:07:00	14	Sheep abattoir survey	2	SS4-007853
2004-12-15 08:08:00	14	Sheep abattoir survey	2	SS4-007854
2004-12-15 08:09:00	14	Sheep abattoir survey	2	SS4-007855
2004-12-15 08:10:00	14	Sheep abattoir survey	2	SS4-007858
2004-12-15 08:11:00	14	Sheep abattoir survey	2	SS4-007860
2004-12-15 08:11:00	14	Sheep abattoir survey	2	SS4-007861
2004-12-15 08:11:00	14	Sheep abattoir survey	2	SS4-007862
2004-12-15 08:36:00	15	Sheep fallen stock survey	2	SS0555886
2004-12-14 11:30:00	15	Sheep fallen stock survey	2	SS0550023
2004-12-14 11:30:00	15	Sheep fallen stock survey	2	SS0550024
2004-12-14 11:30:00	15	Sheep fallen stock survey	2	SS0550025
2004-12-14 08:30:00	15	Sheep fallen stock survey	2	SS0555394
2004-12-03 07:41:00	14	Sheep abattoir survey	2	SS4-007663
2004-12-03 07:43:00	14	Sheep abattoir survey	2	SS4-007667
2004-12-03 07:45:00	14	Sheep abattoir survey	2	SS4-007671
2004-12-03 07:47:00	14	Sheep abattoir survey	2	SS4-007675
2004-12-03 07:47:00	14	Sheep abattoir survey	2	SS4-007676
2004-12-03 07:47:00	14	Sheep abattoir survey	2	SS4-007677
2004-12-03 08:16:00	15	Sheep fallen stock survey	2	SS0564722
2004-12-03 08:19:00	15	Sheep fallen stock survey	2	SS0564723
2004-11-12 07:51:00	14	Sheep abattoir survey	2	SS4-007343
2004-11-12 07:52:00	14	Sheep abattoir survey	2	SS4-007344
2004-11-12 07:53:00	14	Sheep abattoir survey	2	SS4-007348
2004-11-12 07:54:00	14	Sheep abattoir survey	2	SS4-007349
2004-11-12 07:54:00	14	Sheep abattoir survey	2	SS4-007351
2004-11-09 17:00:00	15	Sheep fallen stock survey	2	SS0552490
2004-11-10 12:05:00	18	Sheep dead in transit	2	SS0550966
2004-11-10 16:10:00	15	Sheep fallen stock survey	2	SS0551577
2004-11-09	15	Sheep fallen stock survey	2	SS0561441
2004-11-10 14:00:00	15	Sheep fallen stock survey	2	SS0557342
2004-11-09 09:30:00	15	Sheep fallen stock survey	2	SS0550502
2004-11-10 14:00:00	15	Sheep fallen stock survey	2	SS0557343
2004-12-21 14:30:00	15	Sheep fallen stock survey	2	SS0550711
2004-12-21 15:00:00	15	Sheep fallen stock survey	2	SS0562270
2004-12-24 09:22:00	15	Sheep fallen stock survey	2	SS0564736
2004-12-24 09:24:00	15	Sheep fallen stock survey	2	SS0555894
2004-12-21 14:30:00	15	Sheep fallen stock survey	2	SS0551730
2004-12-21 14:30:00	15	Sheep fallen stock survey	2	SS0551729
2004-12-21 14:30:00	15	Sheep fallen stock survey	2	SS0551728
2004-12-23 09:00:00	15	Sheep fallen stock survey	2	SS0558891
2004-12-22 09:27:00	15	Sheep fallen stock survey	2	SS0555895
2004-12-22 13:00:00	15	Sheep fallen stock survey	2	SS0550625
2004-12-21 14:00:00	15	Sheep fallen stock survey	2	SS0550623
2004-12-23 16:20:00	15	Sheep fallen stock survey	2	SS0562277
2004-12-23 16:20:00	15	Sheep fallen stock survey	2	SS0562276
2004-12-23 13:00:00	15	Sheep fallen stock survey	2	SS0550046
2004-12-23 13:00:00	15	Sheep fallen stock survey	2	SS0556400
2004-12-23 13:00:00	15	Sheep fallen stock survey	2	SS0556403
2004-12-23 13:00:00	15	Sheep fallen stock survey	2	SS0556402
2004-12-23 13:00:00	15	Sheep fallen stock survey	2	SS0556404
2004-12-23 12:45:00	15	Sheep fallen stock survey	4	SS0552695
2004-11-17 08:35:00	14	Sheep abattoir survey	2	SS4-503513
2004-11-17 08:36:00	14	Sheep abattoir survey	2	SS4-503516
2004-11-17 08:38:00	14	Sheep abattoir survey	2	SS4-503521
2004-11-17 08:38:00	14	Sheep abattoir survey	2	SS4-503522
2004-11-17 08:39:00	14	Sheep abattoir survey	2	SS4-503524
2004-11-17 08:40:00	14	Sheep abattoir survey	2	SS4-503528
2004-11-17 08:41:00	14	Sheep abattoir survey	2	SS4-503529
2004-11-17 08:42:00	14	Sheep abattoir survey	2	SS4-503531
2004-11-17 08:53:00	14	Sheep abattoir survey	2	SS4-007373
2004-11-17 08:54:00	14	Sheep abattoir survey	2	SS4-007375
2004-11-17 08:55:00	14	Sheep abattoir survey	2	SS4-007376
2004-11-17 08:57:00	14	Sheep abattoir survey	2	SS4-007383
2004-11-17 08:57:00	14	Sheep abattoir survey	2	SS4-007385
2004-11-17 08:58:00	14	Sheep abattoir survey	2	SS4-007387
2004-11-17 08:59:00	14	Sheep abattoir survey	2	SS4-007389
2004-11-17 08:59:00	14	Sheep abattoir survey	2	SS4-007390
2004-11-17 08:59:00	14	Sheep abattoir survey	2	SS4-007391
2004-11-17 09:00:00	14	Sheep abattoir survey	2	SS4-007392
2004-11-17 09:01:00	14	Sheep abattoir survey	2	SS4-007394
2004-11-17 09:01:00	14	Sheep abattoir survey	2	SS4-007396
2004-11-17 09:03:00	14	Sheep abattoir survey	2	SS4-007401
2004-11-17 08:15:00	14	Sheep abattoir survey	2	SS4-007372
2004-11-17 09:08:00	14	Sheep abattoir survey	4	SS4-007403
2004-11-17 09:10:00	14	Sheep abattoir survey	4	SS4-007404
2004-11-15 13:10:00	18	Sheep dead in transit	2	SS0550969
2004-11-15 13:10:00	18	Sheep dead in transit	2	SS0550971
2004-11-15 13:10:00	18	Sheep dead in transit	2	SS0550970
2004-11-16 10:30:00	15	Sheep fallen stock survey	2	SS0558896
2004-11-16 13:30:00	15	Sheep fallen stock survey	2	SS0555362
2004-11-10 13:40:00	18	Sheep dead in transit	4	SS0562179
2004-11-17 12:45:00	15	Sheep fallen stock survey	2	SS0557202
2004-11-17 12:45:00	15	Sheep fallen stock survey	2	SS0555048
2004-11-17 12:45:00	15	Sheep fallen stock survey	2	SS0555042
2004-11-17 12:45:00	15	Sheep fallen stock survey	2	SS0557201
2004-11-17 12:45:00	15	Sheep fallen stock survey	2	SS0555049
2004-11-17 12:45:00	15	Sheep fallen stock survey	2	SS0555047
2004-11-17 12:45:00	15	Sheep fallen stock survey	2	SS0555044
2004-11-18 08:37:00	15	Sheep fallen stock survey	2	SS0555855
2004-11-18 08:40:00	15	Sheep fallen stock survey	2	SS0555853
2004-11-17 12:45:00	15	Sheep fallen stock survey	2	SS0555043
2004-11-12 09:30:00	15	Sheep fallen stock survey	2	SS0561445
2004-11-12 09:30:00	15	Sheep fallen stock survey	2	SS0561443
2004-11-12 11:15:00	15	Sheep fallen stock survey	2	SS0561444
2004-11-11 14:00:00	17	Goat fallen stock survey	2	SS0550705
2004-12-06 16:59:00	15	Sheep fallen stock survey	2	SS0555385
2004-12-03 12:30:00	15	Sheep fallen stock survey	2	SS0555386
2004-12-06 12:24:00	15	Sheep fallen stock survey	2	SS0550003
2004-12-06 16:12:00	15	Sheep fallen stock survey	2	SS0562407
2004-12-06 16:15:00	15	Sheep fallen stock survey	2	SS0562408
2004-12-06 16:24:00	15	Sheep fallen stock survey	2	SS0562410
2004-12-06 16:29:00	15	Sheep fallen stock survey	2	SS0562412
2004-12-02	18	Sheep dead in transit	2	SS0562411
2004-12-07 09:20:00	15	Sheep fallen stock survey	2	SS0550528
2004-12-07 09:22:00	15	Sheep fallen stock survey	2	SS0550615
2004-12-03 11:30:00	15	Sheep fallen stock survey	4	SS0552679
2004-10-28 08:44:00	14	Sheep abattoir survey	4	SS4-007069
2004-10-28 08:47:00	14	Sheep abattoir survey	4	SS4-007071
2004-10-28 07:46:00	14	Sheep abattoir survey	2	SS4-007053
2004-10-28 07:50:00	14	Sheep abattoir survey	2	SS4-007058
2004-10-28 07:51:00	14	Sheep abattoir survey	2	SS4-007059
2004-10-28 07:53:00	14	Sheep abattoir survey	2	SS4-007061
2004-10-28 07:55:00	14	Sheep abattoir survey	2	SS4-007065
2004-10-28 07:57:00	14	Sheep abattoir survey	2	SS4-503455
2004-10-28 07:58:00	14	Sheep abattoir survey	2	SS4-503458
2004-10-28 07:58:00	14	Sheep abattoir survey	2	SS4-503460
2004-10-28 07:59:00	14	Sheep abattoir survey	2	SS4-503462
2004-10-28 07:59:00	14	Sheep abattoir survey	2	SS4-503463
2004-10-28 08:00:00	14	Sheep abattoir survey	2	SS4-503464
2004-10-28 08:00:00	14	Sheep abattoir survey	2	SS4-503465
2004-10-28 08:00:00	14	Sheep abattoir survey	2	SS4-503466
2004-10-28 08:01:00	14	Sheep abattoir survey	2	SS4-503468
2004-12-13 15:09:00	18	Sheep dead in transit	2	SS0550991
2004-12-15 07:59:00	14	Sheep abattoir survey	2	SS4-007837
2004-12-15 08:00:00	14	Sheep abattoir survey	2	SS4-007838
2004-12-15 08:00:00	14	Sheep abattoir survey	2	SS4-007839
2004-12-15 08:01:00	14	Sheep abattoir survey	2	SS4-007840
2004-12-15 08:02:00	16	Goat abattoir survey	2	SS4-007842
2004-12-15 08:03:00	16	Goat abattoir survey	2	SS4-007843
2004-12-15 08:03:00	14	Sheep abattoir survey	2	SS4-007844
2004-12-15 08:04:00	14	Sheep abattoir survey	2	SS4-007845
2004-12-15 08:05:00	14	Sheep abattoir survey	2	SS4-007847
2004-12-15 08:07:00	14	Sheep abattoir survey	2	SS4-007852
2004-12-15 08:09:00	14	Sheep abattoir survey	2	SS4-007856
2004-12-15 08:09:00	14	Sheep abattoir survey	2	SS4-007857
2004-12-15 08:10:00	14	Sheep abattoir survey	2	SS4-007859
2004-12-15 08:38:00	15	Sheep fallen stock survey	2	SS0555884
2004-12-14 11:30:00	15	Sheep fallen stock survey	2	SS0550021
2004-12-14 11:30:00	15	Sheep fallen stock survey	2	SS0550022
2004-12-14 08:30:00	15	Sheep fallen stock survey	2	SS0555393
2004-12-03 07:39:00	14	Sheep abattoir survey	2	SS4-007661
2004-12-03 07:41:00	14	Sheep abattoir survey	2	SS4-007662
2004-12-03 07:42:00	14	Sheep abattoir survey	2	SS4-007664
2004-12-03 07:42:00	14	Sheep abattoir survey	2	SS4-007665
2004-12-03 07:43:00	14	Sheep abattoir survey	2	SS4-007666
2004-12-03 07:44:00	14	Sheep abattoir survey	2	SS4-007668
2004-12-03 07:44:00	14	Sheep abattoir survey	2	SS4-007669
2004-12-03 07:45:00	14	Sheep abattoir survey	2	SS4-007670
2004-12-03 07:45:00	14	Sheep abattoir survey	2	SS4-007672
2004-12-03 07:46:00	14	Sheep abattoir survey	2	SS4-007673
2004-12-03 07:46:00	14	Sheep abattoir survey	2	SS4-007674
2004-12-01 16:58:00	15	Sheep fallen stock survey	2	SS0555383
2004-12-02 08:30:00	15	Sheep fallen stock survey	2	SS0551713
2004-12-01 14:30:00	15	Sheep fallen stock survey	2	SS0555871
2004-12-02 13:00:00	18	Sheep dead in transit	2	SS0557249
2004-12-02 15:05:00	18	Sheep dead in transit	4	SS0550000
2004-06-11 08:01:00	14	Sheep abattoir survey	2	SS4-003614
2004-06-11 08:01:00	14	Sheep abattoir survey	2	SS4-003615
2004-06-11 08:02:00	14	Sheep abattoir survey	2	SS4-003616
2004-06-11 08:02:00	14	Sheep abattoir survey	2	SS4-003617
2004-06-11 08:04:00	14	Sheep abattoir survey	2	SS4-003622
2004-06-11 08:04:00	14	Sheep abattoir survey	2	SS4-003623
2004-06-11 08:06:00	14	Sheep abattoir survey	2	SS4-003627
2004-06-11 08:06:00	14	Sheep abattoir survey	2	SS4-003628
2004-06-11 08:07:00	14	Sheep abattoir survey	2	SS4-003630
2004-06-11 08:08:00	14	Sheep abattoir survey	2	SS4-003631
2004-06-11 08:08:00	14	Sheep abattoir survey	2	SS4-003633
2004-06-11 08:14:00	14	Sheep abattoir survey	2	SS4-003636
2004-06-11 08:16:00	14	Sheep abattoir survey	2	SS4-003638
2004-06-11 08:16:00	14	Sheep abattoir survey	2	SS4-003640
2004-06-11 08:17:00	14	Sheep abattoir survey	2	SS4-003641
2004-06-11 08:18:00	14	Sheep abattoir survey	2	SS4-003643
2004-06-11 08:21:00	14	Sheep abattoir survey	2	SS4-003647
2004-06-11 08:22:00	14	Sheep abattoir survey	2	SS4-003650
2004-06-11 08:22:00	14	Sheep abattoir survey	2	SS4-003651
2004-06-11 08:23:00	14	Sheep abattoir survey	2	SS4-003653
2004-06-11 08:25:00	14	Sheep abattoir survey	2	SS4-003657
2004-06-11 08:26:00	14	Sheep abattoir survey	2	SS4-003660
2004-06-11 08:27:00	14	Sheep abattoir survey	2	SS4-003662
2004-06-11 08:27:00	14	Sheep abattoir survey	2	SS4-003663
2004-06-11 08:28:00	14	Sheep abattoir survey	2	SS4-003664
2004-06-11 08:29:00	14	Sheep abattoir survey	2	SS4-003666
2004-06-11 08:29:00	14	Sheep abattoir survey	2	SS4-003667
2004-12-14 10:00:00	15	Sheep fallen stock survey	2	SS0552967
2004-12-15 10:40:00	15	Sheep fallen stock survey	2	SS0562108
2004-12-16 09:11:00	15	Sheep fallen stock survey	2	SS0550536
2004-12-16 09:17:00	15	Sheep fallen stock survey	2	SS0550535
2004-12-16 09:19:00	15	Sheep fallen stock survey	2	SS0550622
2004-12-15 09:30:00	15	Sheep fallen stock survey	2	SS0552968
2004-12-14 17:00:00	15	Sheep fallen stock survey	2	SS0551724
2004-12-14 17:00:00	15	Sheep fallen stock survey	2	SS0551723
2004-12-15 10:00:00	15	Sheep fallen stock survey	4	SS0552690
2004-12-16 08:52:00	16	Goat abattoir survey	2	SS4-007916
2004-12-16 08:53:00	16	Goat abattoir survey	2	SS4-007917
2004-12-16 08:34:00	14	Sheep abattoir survey	2	SS4-503609
2004-12-16 08:35:00	14	Sheep abattoir survey	2	SS4-503610
2004-12-16 08:35:00	14	Sheep abattoir survey	2	SS4-503611
2004-12-16 08:35:00	14	Sheep abattoir survey	2	SS4-503612
2004-12-16 08:36:00	14	Sheep abattoir survey	2	SS4-503613
2004-12-16 08:38:00	14	Sheep abattoir survey	2	SS4-503617
2004-12-16 08:39:00	14	Sheep abattoir survey	2	SS4-503619
2004-12-16 08:40:00	14	Sheep abattoir survey	2	SS4-503621
2004-12-16 08:41:00	14	Sheep abattoir survey	2	SS4-503623
2004-12-16 08:42:00	14	Sheep abattoir survey	2	SS4-503624
2004-12-16 09:01:00	14	Sheep abattoir survey	4	SS4-007920
2004-12-16 09:04:00	14	Sheep abattoir survey	4	SS4-007922
2004-05-05 08:19:00	14	Sheep abattoir survey	2	SS4-501141
2004-05-05 08:20:00	14	Sheep abattoir survey	2	SS4-002746
2004-05-05 08:21:00	14	Sheep abattoir survey	2	SS4-501145
2004-05-05 08:21:00	14	Sheep abattoir survey	2	SS4-501146
2004-05-05 08:22:00	14	Sheep abattoir survey	2	SS4-002752
2004-05-05 08:22:00	14	Sheep abattoir survey	2	SS4-501149
2004-05-05 08:23:00	14	Sheep abattoir survey	2	SS4-501150
2004-05-05 08:23:00	14	Sheep abattoir survey	2	SS4-501151
2004-05-05 08:23:00	14	Sheep abattoir survey	2	SS4-002755
2004-05-05 08:23:00	14	Sheep abattoir survey	2	SS4-501152
2004-05-05 08:24:00	14	Sheep abattoir survey	2	SS4-002757
2004-05-05 08:25:00	14	Sheep abattoir survey	2	SS4-002758
2004-05-05 08:25:00	14	Sheep abattoir survey	2	SS4-002759
2004-05-05 08:26:00	14	Sheep abattoir survey	2	SS4-002760
2004-05-05 07:58:00	14	Sheep abattoir survey	2	SS4-501117
2004-05-05 08:00:00	14	Sheep abattoir survey	2	SS4-501121
2004-05-05 08:00:00	14	Sheep abattoir survey	2	SS4-501123
2004-05-05 08:01:00	14	Sheep abattoir survey	2	SS4-501124
2004-05-05 08:06:00	14	Sheep abattoir survey	2	SS4-501129
2004-05-05 08:07:00	14	Sheep abattoir survey	2	SS4-501130
2004-05-05 08:07:00	14	Sheep abattoir survey	2	SS4-501131
2004-05-05 08:07:00	14	Sheep abattoir survey	2	SS4-501132
2004-05-05 08:07:00	14	Sheep abattoir survey	2	SS4-501133
2004-05-05 08:09:00	14	Sheep abattoir survey	2	SS4-501137
2004-05-05 08:09:00	14	Sheep abattoir survey	2	SS4-501138
2004-05-05 08:09:00	14	Sheep abattoir survey	2	SS4-501139
2004-05-05 08:16:00	14	Sheep abattoir survey	2	SS4-002738
2004-05-05 08:17:00	14	Sheep abattoir survey	2	SS4-002740
2004-05-05 08:18:00	14	Sheep abattoir survey	2	SS4-002742
2004-05-05 08:18:00	14	Sheep abattoir survey	2	SS4-002743
2004-05-05 08:19:00	14	Sheep abattoir survey	2	SS4-002744
2004-05-05 08:19:00	14	Sheep abattoir survey	2	SS4-501140
2004-05-05 08:19:00	14	Sheep abattoir survey	2	SS4-002745
2004-05-05 08:27:00	14	Sheep abattoir survey	2	SS4-501155
2004-05-05 08:27:00	14	Sheep abattoir survey	2	SS4-501156
2004-05-05 08:27:00	14	Sheep abattoir survey	2	SS4-002763
2004-05-05 08:30:00	14	Sheep abattoir survey	2	SS4-501166
2004-05-05 08:31:00	14	Sheep abattoir survey	2	SS4-501168
2004-05-05 08:30:00	14	Sheep abattoir survey	4	SS4-002764
2004-05-05 08:34:00	14	Sheep abattoir survey	4	SS4-002765
2004-05-05 08:36:00	14	Sheep abattoir survey	4	SS4-002767
2004-05-05 08:40:00	14	Sheep abattoir survey	4	SS4-002771
2004-05-05 08:41:00	14	Sheep abattoir survey	4	SS4-002772
2004-05-05 08:41:00	14	Sheep abattoir survey	4	SS4-002773
2004-05-05 08:43:00	14	Sheep abattoir survey	4	SS4-002774
2004-04-29 15:47:00	18	Sheep dead in transit	2	SS0554031
2004-04-29 14:50:00	15	Sheep fallen stock survey	2	SS0561797
2004-04-29 13:00:00	15	Sheep fallen stock survey	2	SS0557996
2004-04-29 13:00:00	15	Sheep fallen stock survey	2	SS0557995
2004-04-29 13:00:00	15	Sheep fallen stock survey	2	SS0557992
2004-04-29 13:00:00	15	Sheep fallen stock survey	2	SS0557991
2004-04-28 12:00:00	15	Sheep fallen stock survey	2	SS0550302
2004-04-28 12:00:00	15	Sheep fallen stock survey	2	SS0550305
2004-04-28	15	Sheep fallen stock survey	2	SS0550307
2004-04-29 14:00:00	15	Sheep fallen stock survey	2	SS0560182
2004-04-29 16:05:00	15	Sheep fallen stock survey	2	SS0560180
2004-04-29 16:05:00	15	Sheep fallen stock survey	2	SS0560186
2004-04-29 16:05:00	15	Sheep fallen stock survey	2	SS0560189
2004-04-29 16:00:00	15	Sheep fallen stock survey	2	SS0560181
2004-04-30 15:00:00	15	Sheep fallen stock survey	2	SS0560191
2004-04-30 11:00:00	15	Sheep fallen stock survey	2	SS0554262
2004-04-30 13:00:00	15	Sheep fallen stock survey	2	SS0558567
2004-04-29 16:00:00	15	Sheep fallen stock survey	4	SS0560187
2004-04-30 11:00:00	15	Sheep fallen stock survey	4	SS0554263
2004-04-19 11:00:00	15	Sheep fallen stock survey	4	SS0550319
2004-05-04 09:57:00	18	Sheep dead in transit	4	SS0562034
2004-04-19 11:00:00	15	Sheep fallen stock survey	4	SS0550323
2004-04-19	15	Sheep fallen stock survey	4	SS0550324
2004-04-19 11:00:00	15	Sheep fallen stock survey	4	SS0550325
2004-05-04 14:55:00	15	Sheep fallen stock survey	4	SS0561880
2004-05-04 14:55:00	15	Sheep fallen stock survey	4	SS0561881
2004-10-14 07:58:00	14	Sheep abattoir survey	2	SS4-006742
2004-10-14 07:59:00	14	Sheep abattoir survey	2	SS4-006744
2004-10-14 07:59:00	14	Sheep abattoir survey	2	SS4-006745
2004-10-14 08:00:00	14	Sheep abattoir survey	2	SS4-006746
2004-10-14 08:00:00	14	Sheep abattoir survey	2	SS4-006747
2004-10-14 08:01:00	14	Sheep abattoir survey	2	SS4-006749
2004-10-14 08:01:00	14	Sheep abattoir survey	2	SS4-006750
2004-10-14 08:02:00	14	Sheep abattoir survey	2	SS4-006752
2004-10-14 08:02:00	14	Sheep abattoir survey	2	SS4-006753
2004-10-14 08:03:00	14	Sheep abattoir survey	2	SS4-006754
2004-10-14 08:03:00	14	Sheep abattoir survey	2	SS4-006755
2004-10-14 08:03:00	14	Sheep abattoir survey	2	SS4-006756
2004-10-14 08:04:00	14	Sheep abattoir survey	2	SS4-006758
2004-10-14 08:05:00	14	Sheep abattoir survey	2	SS4-006760
2004-10-14 08:05:00	14	Sheep abattoir survey	2	SS4-006761
2004-10-14 08:06:00	14	Sheep abattoir survey	2	SS4-006763
2004-10-14 08:07:00	14	Sheep abattoir survey	2	SS4-006764
2004-10-14 08:07:00	14	Sheep abattoir survey	2	SS4-006765
2004-10-14 08:08:00	14	Sheep abattoir survey	2	SS4-006766
2004-10-14 08:08:00	14	Sheep abattoir survey	2	SS4-006767
2004-10-14 08:09:00	14	Sheep abattoir survey	2	SS4-006768
2004-10-14 08:09:00	14	Sheep abattoir survey	2	SS4-503198
2004-10-13 13:43:00	14	Sheep abattoir survey	4	SS4-006727
2004-10-13 13:47:00	14	Sheep abattoir survey	4	SS4-006730
2004-12-02 08:30:00	15	Sheep fallen stock survey	2	SS0551714
2004-12-02 08:30:00	15	Sheep fallen stock survey	2	SS0551715
2004-12-01 14:30:00	15	Sheep fallen stock survey	2	SS0555870
2004-12-01 14:30:00	15	Sheep fallen stock survey	2	SS0555872
2004-06-11 08:02:00	14	Sheep abattoir survey	2	SS4-003618
2004-06-11 08:03:00	14	Sheep abattoir survey	2	SS4-003619
2004-06-11 08:03:00	14	Sheep abattoir survey	2	SS4-003620
2004-06-11 08:03:00	14	Sheep abattoir survey	2	SS4-003621
2004-06-11 08:04:00	14	Sheep abattoir survey	2	SS4-003624
2004-06-11 08:05:00	14	Sheep abattoir survey	2	SS4-003625
2004-06-11 08:05:00	14	Sheep abattoir survey	2	SS4-003626
2004-06-11 08:06:00	14	Sheep abattoir survey	2	SS4-003629
2004-06-11 08:08:00	14	Sheep abattoir survey	2	SS4-003632
2004-06-11 08:09:00	14	Sheep abattoir survey	2	SS4-003634
2004-06-11 08:14:00	14	Sheep abattoir survey	2	SS4-003635
2004-06-11 08:15:00	14	Sheep abattoir survey	2	SS4-003637
2004-06-11 08:16:00	14	Sheep abattoir survey	2	SS4-003639
2004-06-11 08:18:00	14	Sheep abattoir survey	2	SS4-003642
2004-06-11 08:18:00	14	Sheep abattoir survey	2	SS4-003644
2004-06-11 08:18:00	14	Sheep abattoir survey	2	SS4-003645
2004-06-11 08:20:00	14	Sheep abattoir survey	2	SS4-003646
2004-06-11 08:21:00	14	Sheep abattoir survey	2	SS4-003648
2004-06-11 08:22:00	14	Sheep abattoir survey	2	SS4-003649
2004-06-11 08:23:00	14	Sheep abattoir survey	2	SS4-003652
2004-06-11 08:24:00	14	Sheep abattoir survey	2	SS4-003654
2004-06-11 08:24:00	14	Sheep abattoir survey	2	SS4-003655
2004-06-11 08:25:00	14	Sheep abattoir survey	2	SS4-003656
2004-06-11 08:25:00	14	Sheep abattoir survey	2	SS4-003658
2004-06-11 08:26:00	14	Sheep abattoir survey	2	SS4-003659
2004-06-11 08:26:00	14	Sheep abattoir survey	2	SS4-003661
2004-06-11 08:28:00	14	Sheep abattoir survey	2	SS4-003665
2004-06-11 08:32:00	14	Sheep abattoir survey	4	SS4-003668
2004-06-11 08:33:00	14	Sheep abattoir survey	4	SS4-003669
2004-12-15 09:00:00	15	Sheep fallen stock survey	2	SS0562109
2004-12-15 09:30:00	15	Sheep fallen stock survey	2	SS0562106
2004-12-16 09:13:00	15	Sheep fallen stock survey	2	SS0555573
2004-12-16 09:14:00	15	Sheep fallen stock survey	2	SS0555888
2004-12-14 17:00:00	15	Sheep fallen stock survey	2	SS0551722
2004-12-14 17:00:00	15	Sheep fallen stock survey	2	SS0551721
2004-12-16 08:54:00	16	Goat abattoir survey	2	SS4-007918
2004-12-16 08:33:00	14	Sheep abattoir survey	2	SS4-503608
2004-12-16 08:36:00	14	Sheep abattoir survey	2	SS4-503614
2004-12-16 08:37:00	14	Sheep abattoir survey	2	SS4-503615
2004-12-16 08:37:00	14	Sheep abattoir survey	2	SS4-503616
2004-12-16 08:38:00	14	Sheep abattoir survey	2	SS4-503618
2004-12-16 08:40:00	14	Sheep abattoir survey	2	SS4-503620
2004-12-16 08:41:00	14	Sheep abattoir survey	2	SS4-503622
2004-12-16 08:42:00	14	Sheep abattoir survey	2	SS4-503625
2004-12-16 08:42:00	14	Sheep abattoir survey	2	SS4-503626
2004-12-16 08:43:00	14	Sheep abattoir survey	2	SS4-503627
2004-12-16 08:59:00	14	Sheep abattoir survey	4	SS4-007919
2004-12-16 09:02:00	14	Sheep abattoir survey	4	SS4-007921
2004-12-16 10:57:00	14	Sheep abattoir survey	4	SS4-007923
2004-12-16 10:57:00	14	Sheep abattoir survey	4	SS4-007924
2004-05-05 08:19:00	14	Sheep abattoir survey	2	SS4-501142
2004-05-05 08:20:00	14	Sheep abattoir survey	2	SS4-002747
2004-05-05 08:20:00	14	Sheep abattoir survey	2	SS4-501143
2004-05-05 08:20:00	14	Sheep abattoir survey	2	SS4-002748
2004-05-05 08:20:00	14	Sheep abattoir survey	2	SS4-501144
2004-05-05 08:21:00	14	Sheep abattoir survey	2	SS4-002749
2004-05-05 08:21:00	14	Sheep abattoir survey	2	SS4-002750
2004-05-05 08:21:00	14	Sheep abattoir survey	2	SS4-002751
2004-05-05 08:21:00	14	Sheep abattoir survey	2	SS4-501147
2004-05-05 08:22:00	14	Sheep abattoir survey	2	SS4-002753
2004-05-05 08:22:00	14	Sheep abattoir survey	2	SS4-501148
2004-05-05 08:22:00	14	Sheep abattoir survey	2	SS4-002754
2004-05-05 08:24:00	14	Sheep abattoir survey	2	SS4-002756
2004-05-05 08:24:00	14	Sheep abattoir survey	2	SS4-501153
2004-05-05 08:24:00	14	Sheep abattoir survey	2	SS4-501154
2004-05-05 08:26:00	14	Sheep abattoir survey	2	SS4-002761
2004-05-05 07:59:00	14	Sheep abattoir survey	2	SS4-501118
2004-05-05 07:59:00	14	Sheep abattoir survey	2	SS4-501119
2004-05-05 07:59:00	14	Sheep abattoir survey	2	SS4-501120
2004-05-05 08:00:00	14	Sheep abattoir survey	2	SS4-501122
2004-05-05 08:05:00	14	Sheep abattoir survey	2	SS4-501125
2004-05-05 08:05:00	14	Sheep abattoir survey	2	SS4-501126
2004-05-05 08:06:00	14	Sheep abattoir survey	2	SS4-501127
2004-05-05 08:06:00	14	Sheep abattoir survey	2	SS4-501128
2004-05-05 08:08:00	14	Sheep abattoir survey	2	SS4-501134
2004-05-05 08:08:00	14	Sheep abattoir survey	2	SS4-501135
2004-05-05 08:08:00	14	Sheep abattoir survey	2	SS4-501136
2004-05-05 08:17:00	14	Sheep abattoir survey	2	SS4-002739
2004-05-05 08:18:00	14	Sheep abattoir survey	2	SS4-002741
2004-05-05 08:27:00	14	Sheep abattoir survey	2	SS4-002762
2004-05-05 08:27:00	14	Sheep abattoir survey	2	SS4-501157
2004-05-05 08:28:00	14	Sheep abattoir survey	2	SS4-501158
2004-05-05 08:28:00	14	Sheep abattoir survey	2	SS4-501159
2004-05-05 08:28:00	14	Sheep abattoir survey	2	SS4-501160
2004-05-05 08:29:00	14	Sheep abattoir survey	2	SS4-501161
2004-05-05 08:29:00	14	Sheep abattoir survey	2	SS4-501162
2004-05-05 08:29:00	14	Sheep abattoir survey	2	SS4-501163
2004-05-05 08:30:00	14	Sheep abattoir survey	2	SS4-501164
2004-05-05 08:30:00	14	Sheep abattoir survey	2	SS4-501165
2004-05-05 08:31:00	14	Sheep abattoir survey	2	SS4-501167
2004-05-05 08:35:00	14	Sheep abattoir survey	4	SS4-002766
2004-05-05 08:37:00	14	Sheep abattoir survey	4	SS4-002768
2004-05-05 08:38:00	14	Sheep abattoir survey	4	SS4-002769
2004-05-05 08:39:00	14	Sheep abattoir survey	4	SS4-002770
2004-04-29 15:13:00	18	Sheep dead in transit	2	SS0562032
2004-04-29 15:15:00	18	Sheep dead in transit	2	SS0562031
2004-04-29 13:00:00	15	Sheep fallen stock survey	2	SS0557990
2004-04-29 13:00:00	15	Sheep fallen stock survey	2	SS0557997
2004-04-28 12:00:00	15	Sheep fallen stock survey	2	SS0550303
2004-04-28 12:00:00	15	Sheep fallen stock survey	2	SS0550304
2004-04-28 12:00:00	15	Sheep fallen stock survey	2	SS0550306
2004-04-28 12:00:00	15	Sheep fallen stock survey	2	SS0550308
2004-04-28 12:00:00	15	Sheep fallen stock survey	2	SS0550310
2004-04-29 11:00:00	18	Sheep dead in transit	2	SS0550311
2004-04-29 16:00:00	15	Sheep fallen stock survey	2	SS0560184
2004-04-29 16:00:00	15	Sheep fallen stock survey	2	SS0560185
2004-04-29 16:05:00	15	Sheep fallen stock survey	2	SS0560188
2004-04-29 16:05:00	15	Sheep fallen stock survey	2	SS0560190
2004-04-30 11:00:00	15	Sheep fallen stock survey	2	SS0554259
2004-04-30 11:00:00	15	Sheep fallen stock survey	2	SS0554260
2004-04-30 11:00:00	15	Sheep fallen stock survey	2	SS0554261
2004-04-30 13:00:00	15	Sheep fallen stock survey	2	SS0558565
2004-04-30 13:00:00	15	Sheep fallen stock survey	2	SS0558564
2004-04-30 13:00:00	15	Sheep fallen stock survey	2	SS0557998
2004-04-30 13:00:00	15	Sheep fallen stock survey	4	SS0557999
2004-04-22 14:00:00	15	Sheep fallen stock survey	4	SS0550326
2004-10-14 07:57:00	14	Sheep abattoir survey	2	SS4-006741
2004-10-14 07:59:00	14	Sheep abattoir survey	2	SS4-006743
2004-10-14 08:00:00	14	Sheep abattoir survey	2	SS4-006748
2004-10-14 08:01:00	14	Sheep abattoir survey	2	SS4-006751
2004-10-14 08:04:00	14	Sheep abattoir survey	2	SS4-006757
2004-10-14 08:05:00	14	Sheep abattoir survey	2	SS4-006759
2004-10-14 08:06:00	14	Sheep abattoir survey	2	SS4-006762
2004-10-13 13:39:00	14	Sheep abattoir survey	4	SS4-006725
2004-10-13 13:41:00	14	Sheep abattoir survey	4	SS4-006726
2004-10-13 13:44:00	14	Sheep abattoir survey	4	SS4-006728
2004-10-13 13:45:00	14	Sheep abattoir survey	4	SS4-006729
2004-10-13 13:49:00	14	Sheep abattoir survey	4	SS4-006731
2004-10-13 13:52:00	14	Sheep abattoir survey	4	SS4-006733
2004-10-13 13:55:00	14	Sheep abattoir survey	4	SS4-006735
2004-10-13 13:56:00	14	Sheep abattoir survey	4	SS4-006736
2004-10-13 13:58:00	14	Sheep abattoir survey	4	SS4-006737
2004-10-13 13:59:00	14	Sheep abattoir survey	4	SS4-006738
2004-10-13 14:02:00	14	Sheep abattoir survey	4	SS4-006740
2004-10-14 08:15:00	14	Sheep abattoir survey	4	SS4-006773
2004-10-14 08:09:00	14	Sheep abattoir survey	2	SS4-006769
2004-10-14 08:09:00	14	Sheep abattoir survey	2	SS4-503199
2004-10-14 08:10:00	14	Sheep abattoir survey	2	SS4-503201
2004-10-14 08:10:00	14	Sheep abattoir survey	2	SS4-006772
2004-10-14 08:11:00	14	Sheep abattoir survey	2	SS4-503203
2004-10-14 08:11:00	14	Sheep abattoir survey	2	SS4-503204
2004-10-14 08:12:00	14	Sheep abattoir survey	2	SS4-503206
2004-10-14 08:13:00	14	Sheep abattoir survey	2	SS4-503209
2004-10-14 08:13:00	14	Sheep abattoir survey	2	SS4-503210
2004-10-14 08:14:00	14	Sheep abattoir survey	2	SS4-503211
2004-10-14 08:14:00	14	Sheep abattoir survey	2	SS4-503213
2004-10-14 08:15:00	14	Sheep abattoir survey	2	SS4-503214
2004-10-14 08:16:00	14	Sheep abattoir survey	2	SS4-503217
2004-10-14 08:16:00	14	Sheep abattoir survey	2	SS4-503218
2004-10-14 08:17:00	14	Sheep abattoir survey	2	SS4-503219
2004-10-13 13:32:00	14	Sheep abattoir survey	4	SS4-006721
2004-10-13 13:37:00	14	Sheep abattoir survey	4	SS4-006723
2004-10-13 13:38:00	14	Sheep abattoir survey	4	SS4-006724
2004-09-24 08:03:00	14	Sheep abattoir survey	2	SS4-006284
2004-09-24 08:12:00	14	Sheep abattoir survey	2	SS4-006305
2004-09-24 08:01:00	14	Sheep abattoir survey	2	SS4-006279
2004-09-24 08:03:00	14	Sheep abattoir survey	2	SS4-006283
2004-09-24 08:03:00	14	Sheep abattoir survey	2	SS4-006285
2004-09-24 08:04:00	14	Sheep abattoir survey	2	SS4-006287
2004-09-24 08:05:00	14	Sheep abattoir survey	2	SS4-006288
2004-09-24 08:06:00	14	Sheep abattoir survey	2	SS4-006291
2004-09-24 08:07:00	14	Sheep abattoir survey	2	SS4-006293
2004-09-24 08:08:00	14	Sheep abattoir survey	2	SS4-006294
2004-09-24 08:08:00	14	Sheep abattoir survey	2	SS4-006296
2004-09-24 08:09:00	14	Sheep abattoir survey	2	SS4-006298
2004-09-24 08:10:00	14	Sheep abattoir survey	2	SS4-006299
2004-09-24 08:10:00	14	Sheep abattoir survey	2	SS4-006301
2004-09-24 08:11:00	14	Sheep abattoir survey	2	SS4-006302
2004-09-24 08:11:00	14	Sheep abattoir survey	2	SS4-006303
2004-09-24 08:11:00	14	Sheep abattoir survey	2	SS4-006304
2004-09-24 08:13:00	14	Sheep abattoir survey	2	SS4-006307
2004-09-24 08:14:00	14	Sheep abattoir survey	2	SS4-006309
2004-09-24 08:19:00	14	Sheep abattoir survey	2	SS4-502909
2004-09-24 08:21:00	14	Sheep abattoir survey	2	SS4-502912
2004-09-24 08:21:00	14	Sheep abattoir survey	2	SS4-502913
2004-09-24 08:23:00	14	Sheep abattoir survey	2	SS4-502917
2004-09-24 08:24:00	14	Sheep abattoir survey	2	SS4-502918
2004-09-24 08:25:00	14	Sheep abattoir survey	2	SS4-502920
2004-09-24 08:26:00	14	Sheep abattoir survey	2	SS4-502922
2004-09-24 08:26:00	14	Sheep abattoir survey	2	SS4-502923
2004-09-24 08:27:00	14	Sheep abattoir survey	2	SS4-502924
2004-09-24 08:28:00	14	Sheep abattoir survey	2	SS4-502926
2004-09-24 08:28:00	14	Sheep abattoir survey	2	SS4-502927
2004-09-24 08:28:00	14	Sheep abattoir survey	2	SS4-502928
2004-09-24 08:31:00	14	Sheep abattoir survey	2	SS4-502934
2004-09-24 08:31:00	14	Sheep abattoir survey	2	SS4-502936
2004-09-24 08:34:00	14	Sheep abattoir survey	2	SS4-502942
2004-09-24 08:34:00	14	Sheep abattoir survey	2	SS4-502943
2004-09-23 12:09:00	14	Sheep abattoir survey	4	SS4-006278
2004-09-24 11:45:00	14	Sheep abattoir survey	4	SS4-006311
2004-09-24 11:48:00	14	Sheep abattoir survey	4	SS4-006312
2004-09-24 11:51:00	14	Sheep abattoir survey	4	SS4-006314
2004-09-14 10:30:00	15	Sheep fallen stock survey	2	SS0562477
2004-09-14 10:20:00	18	Sheep dead in transit	2	SS0562478
2004-09-16 12:30:00	17	Goat fallen stock survey	2	SS0552447
2004-09-16 11:00:00	15	Sheep fallen stock survey	2	SS0562480
2004-09-16 14:50:00	17	Goat fallen stock survey	2	SS0562482
2004-09-21 08:30:00	15	Sheep fallen stock survey	2	SS0554249
2004-09-22 08:30:00	15	Sheep fallen stock survey	2	SS0555254
2004-09-22 09:00:00	15	Sheep fallen stock survey	2	SS0551150
2004-09-22 14:45:00	15	Sheep fallen stock survey	2	SS0562531
2004-09-23 08:17:00	15	Sheep fallen stock survey	2	SS0550787
2004-09-23 09:09:00	15	Sheep fallen stock survey	2	SS0551293
2004-09-22	15	Sheep fallen stock survey	2	SS0550702
2004-09-08	18	Sheep dead in transit	4	SS0562487
2004-09-23 14:33:00	15	Sheep fallen stock survey	4	SS0550788
2004-10-07 08:30:00	15	Sheep fallen stock survey	2	SS0552455
2004-10-07 08:40:00	15	Sheep fallen stock survey	2	SS0551161
2004-10-07 16:40:00	15	Sheep fallen stock survey	2	SS0562547
2004-10-07 16:40:00	15	Sheep fallen stock survey	2	SS0562548
2004-10-07 15:34:00	18	Sheep dead in transit	2	SS0550954
2004-10-07	17	Goat fallen stock survey	2	SS0561427
2004-10-12 08:15:00	14	Sheep abattoir survey	2	SS4-006674
2004-10-12 08:15:00	14	Sheep abattoir survey	2	SS4-503149
2004-10-12 08:15:00	14	Sheep abattoir survey	2	SS4-006675
2004-10-12 08:16:00	14	Sheep abattoir survey	2	SS4-503151
2004-10-12 08:17:00	14	Sheep abattoir survey	2	SS4-006678
2004-10-12 08:17:00	14	Sheep abattoir survey	2	SS4-503152
2004-10-12 08:17:00	14	Sheep abattoir survey	2	SS4-006679
2004-10-12 08:17:00	14	Sheep abattoir survey	2	SS4-503154
2004-10-12 08:18:00	14	Sheep abattoir survey	2	SS4-006680
2004-10-12 08:18:00	14	Sheep abattoir survey	2	SS4-503155
2004-10-12 08:18:00	14	Sheep abattoir survey	2	SS4-006681
2004-10-12 08:18:00	14	Sheep abattoir survey	2	SS4-503156
2004-10-12 08:19:00	14	Sheep abattoir survey	2	SS4-006682
2004-10-12 08:18:00	14	Sheep abattoir survey	2	SS4-503157
2004-10-12 08:19:00	14	Sheep abattoir survey	2	SS4-006683
2004-10-12 08:19:00	14	Sheep abattoir survey	2	SS4-503159
2004-10-12 08:20:00	14	Sheep abattoir survey	2	SS4-503162
2004-10-12 08:22:00	14	Sheep abattoir survey	2	SS4-503165
2004-10-12 08:23:00	14	Sheep abattoir survey	4	SS4-006684
2004-10-11 13:40:00	15	Sheep fallen stock survey	2	SS0551164
2004-10-11 09:30:00	15	Sheep fallen stock survey	1	SS0551165
2004-10-12 08:46:00	15	Sheep fallen stock survey	2	SS0557318
2004-10-05 14:30:00	15	Sheep fallen stock survey	4	SS0562132
2004-10-07 10:45:00	15	Sheep fallen stock survey	4	SS0558880
2004-10-07 10:45:00	15	Sheep fallen stock survey	4	SS0558881
2004-10-02	15	Sheep fallen stock survey	4	SS0562150
2004-10-08 14:00:00	15	Sheep fallen stock survey	4	SS0562549
2004-10-07	15	Sheep fallen stock survey	4	SS0561425
2004-10-07 10:45:00	15	Sheep fallen stock survey	2	SS0558873
2004-10-06 16:35:00	15	Sheep fallen stock survey	2	SS0558872
2004-11-09 07:41:00	14	Sheep abattoir survey	2	SS4-007251
2004-11-09 07:43:00	14	Sheep abattoir survey	2	SS4-007254
2004-11-09 07:43:00	14	Sheep abattoir survey	2	SS4-007255
2004-11-09 07:44:00	14	Sheep abattoir survey	2	SS4-007257
2004-11-09 07:46:00	14	Sheep abattoir survey	2	SS4-007260
2004-11-09 07:47:00	14	Sheep abattoir survey	2	SS4-007262
2004-11-09 07:47:00	14	Sheep abattoir survey	2	SS4-007263
2004-11-09 07:48:00	14	Sheep abattoir survey	2	SS4-007265
2004-11-09 07:48:00	14	Sheep abattoir survey	2	SS4-007266
2004-11-09 07:49:00	14	Sheep abattoir survey	2	SS4-007267
2004-11-04 14:00:00	15	Sheep fallen stock survey	2	SS0552482
2004-11-04 14:00:00	15	Sheep fallen stock survey	2	SS0552479
2004-11-01 12:53:00	18	Sheep dead in transit	2	SS0562175
2004-11-01 12:53:00	18	Sheep dead in transit	2	SS0562177
2004-11-05 08:30:00	15	Sheep fallen stock survey	2	SS0552485
2004-11-05 08:30:00	15	Sheep fallen stock survey	2	SS0552484
2004-11-05 11:30:00	15	Sheep fallen stock survey	2	SS0551570
2004-11-05 11:30:00	15	Sheep fallen stock survey	2	SS0551572
2004-11-05 11:30:00	15	Sheep fallen stock survey	2	SS0551571
2004-11-05 11:30:00	15	Sheep fallen stock survey	2	SS0551569
2004-11-05 13:30:00	15	Sheep fallen stock survey	2	SS0555025
2004-11-05 13:30:00	15	Sheep fallen stock survey	2	SS0555024
2004-11-08 13:45:00	15	Sheep fallen stock survey	2	SS0555027
2004-11-09 08:24:00	15	Sheep fallen stock survey	2	SS0564710
2004-11-09 08:26:00	15	Sheep fallen stock survey	2	SS0564713
2004-11-09 08:28:00	15	Sheep fallen stock survey	2	SS0564712
2004-11-05 15:15:00	15	Sheep fallen stock survey	4	SS0552656
2004-11-04 15:44:00	15	Sheep fallen stock survey	4	SS0552654
2004-11-02 15:30:00	15	Sheep fallen stock survey	4	SS0552652
2004-11-02 15:30:00	15	Sheep fallen stock survey	4	SS0552653
2004-11-09 09:00:00	15	Sheep fallen stock survey	4	SS0551186
2004-05-19 07:57:00	14	Sheep abattoir survey	2	SS4-003003
2004-05-19 07:59:00	14	Sheep abattoir survey	2	SS4-003007
2004-05-19 07:59:00	14	Sheep abattoir survey	2	SS4-003009
2004-05-19 08:01:00	14	Sheep abattoir survey	2	SS4-003012
2004-10-13 13:51:00	14	Sheep abattoir survey	4	SS4-006732
2004-10-13 13:54:00	14	Sheep abattoir survey	4	SS4-006734
2004-10-13 14:00:00	14	Sheep abattoir survey	4	SS4-006739
2004-10-14 08:10:00	14	Sheep abattoir survey	2	SS4-006770
2004-10-14 08:10:00	14	Sheep abattoir survey	2	SS4-503200
2004-10-14 08:10:00	14	Sheep abattoir survey	2	SS4-006771
2004-10-14 08:10:00	14	Sheep abattoir survey	2	SS4-503202
2004-10-14 08:11:00	14	Sheep abattoir survey	2	SS4-503205
2004-10-14 08:12:00	14	Sheep abattoir survey	2	SS4-503207
2004-10-14 08:12:00	14	Sheep abattoir survey	2	SS4-503208
2004-10-14 08:14:00	14	Sheep abattoir survey	2	SS4-503212
2004-10-14 08:15:00	14	Sheep abattoir survey	2	SS4-503215
2004-10-14 08:16:00	14	Sheep abattoir survey	2	SS4-503216
2004-10-14 08:17:00	14	Sheep abattoir survey	2	SS4-503220
2004-10-13 13:34:00	14	Sheep abattoir survey	4	SS4-006722
2004-09-24 08:01:00	14	Sheep abattoir survey	2	SS4-006280
2004-09-24 08:02:00	14	Sheep abattoir survey	2	SS4-006281
2004-09-24 08:02:00	14	Sheep abattoir survey	2	SS4-006282
2004-09-24 08:04:00	14	Sheep abattoir survey	2	SS4-006286
2004-09-24 08:05:00	14	Sheep abattoir survey	2	SS4-006289
2004-09-24 08:06:00	14	Sheep abattoir survey	2	SS4-006290
2004-09-24 08:06:00	14	Sheep abattoir survey	2	SS4-006292
2004-09-24 08:08:00	14	Sheep abattoir survey	2	SS4-006295
2004-09-24 08:09:00	14	Sheep abattoir survey	2	SS4-006297
2004-09-24 08:10:00	14	Sheep abattoir survey	2	SS4-006300
2004-09-24 08:13:00	14	Sheep abattoir survey	2	SS4-006306
2004-09-24 08:13:00	14	Sheep abattoir survey	2	SS4-006308
2004-09-24 08:14:00	14	Sheep abattoir survey	2	SS4-006310
2004-09-24 08:16:00	14	Sheep abattoir survey	2	SS4-502907
2004-09-24 08:17:00	14	Sheep abattoir survey	2	SS4-502908
2004-09-24 08:20:00	14	Sheep abattoir survey	2	SS4-502910
2004-09-24 08:22:00	14	Sheep abattoir survey	2	SS4-502914
2004-09-24 08:23:00	14	Sheep abattoir survey	2	SS4-502915
2004-09-24 08:23:00	14	Sheep abattoir survey	2	SS4-502916
2004-09-24 08:25:00	14	Sheep abattoir survey	2	SS4-502919
2004-09-24 08:25:00	14	Sheep abattoir survey	2	SS4-502921
2004-09-24 08:27:00	14	Sheep abattoir survey	2	SS4-502925
2004-09-24 08:29:00	14	Sheep abattoir survey	2	SS4-502929
2004-09-24 08:29:00	14	Sheep abattoir survey	2	SS4-502930
2004-09-24 08:29:00	14	Sheep abattoir survey	2	SS4-502931
2004-09-24 08:30:00	14	Sheep abattoir survey	2	SS4-502932
2004-09-24 08:30:00	14	Sheep abattoir survey	2	SS4-502933
2004-09-24 08:31:00	14	Sheep abattoir survey	2	SS4-502935
2004-09-24 08:32:00	14	Sheep abattoir survey	2	SS4-502937
2004-09-24 08:32:00	14	Sheep abattoir survey	2	SS4-502938
2004-09-24 08:20:00	14	Sheep abattoir survey	2	SS4-502911
2004-09-24 08:32:00	14	Sheep abattoir survey	2	SS4-502939
2004-09-24 08:33:00	14	Sheep abattoir survey	2	SS4-502940
2004-09-24 08:33:00	14	Sheep abattoir survey	2	SS4-502941
2004-09-24 11:50:00	14	Sheep abattoir survey	4	SS4-006313
2004-09-24 11:53:00	14	Sheep abattoir survey	4	SS4-006315
2004-09-17 11:15:00	15	Sheep fallen stock survey	2	SS0554247
2004-09-15 12:00:00	15	Sheep fallen stock survey	2	SS0562479
2004-09-21 08:30:00	15	Sheep fallen stock survey	2	SS0554248
2004-09-20 13:30:00	18	Sheep dead in transit	2	SS0562483
2004-09-22 08:30:00	15	Sheep fallen stock survey	2	SS0555251
2004-09-22 09:00:00	15	Sheep fallen stock survey	2	SS0551152
2004-09-22 09:00:00	15	Sheep fallen stock survey	2	SS0551151
2004-09-21 16:25:00	15	Sheep fallen stock survey	2	SS0562530
2004-09-23 09:07:00	15	Sheep fallen stock survey	2	SS0557310
2004-09-21 10:45:00	17	Goat fallen stock survey	2	SS0562488
2004-09-22 11:00:00	15	Sheep fallen stock survey	2	SS0562484
2004-10-01 08:45:00	15	Sheep fallen stock survey	2	SS0555266
2004-10-06 08:30:00	15	Sheep fallen stock survey	2	SS0551159
2004-10-06 08:30:00	15	Sheep fallen stock survey	2	SS0551160
2004-10-06 09:55:00	15	Sheep fallen stock survey	2	SS0562546
2004-10-07 08:15:00	15	Sheep fallen stock survey	2	SS0555272
2004-10-06 11:50:00	15	Sheep fallen stock survey	2	SS0561424
2004-10-08 15:35:00	18	Sheep dead in transit	2	SS0550955
2004-10-07 13:45:00	15	Sheep fallen stock survey	2	SS0555273
2004-10-08 08:22:00	15	Sheep fallen stock survey	2	SS0550605
2004-10-08 09:45:00	15	Sheep fallen stock survey	2	SS0555274
2004-10-07 15:30:00	17	Goat fallen stock survey	2	SS0562126
2004-10-08 12:30:00	15	Sheep fallen stock survey	2	SS0551163
2004-10-12 08:16:00	14	Sheep abattoir survey	2	SS4-006676
2004-10-12 08:16:00	14	Sheep abattoir survey	2	SS4-503150
2004-10-12 08:16:00	14	Sheep abattoir survey	2	SS4-006677
2004-10-12 08:17:00	14	Sheep abattoir survey	2	SS4-503153
2004-10-12 08:19:00	14	Sheep abattoir survey	2	SS4-503158
2004-10-12 08:20:00	14	Sheep abattoir survey	2	SS4-503160
2004-10-12 08:20:00	14	Sheep abattoir survey	2	SS4-503161
2004-10-12 08:21:00	14	Sheep abattoir survey	2	SS4-503163
2004-10-12 08:21:00	14	Sheep abattoir survey	2	SS4-503164
2004-10-12 08:22:00	14	Sheep abattoir survey	2	SS4-503166
2004-10-12 08:22:00	14	Sheep abattoir survey	2	SS4-503167
2004-10-12 08:23:00	14	Sheep abattoir survey	2	SS4-503168
2004-10-12 08:24:00	14	Sheep abattoir survey	4	SS4-006685
2004-10-12 08:26:00	14	Sheep abattoir survey	4	SS4-006686
2004-11-09 07:39:00	14	Sheep abattoir survey	2	SS4-007250
2004-11-09 07:41:00	14	Sheep abattoir survey	2	SS4-007252
2004-11-09 07:42:00	14	Sheep abattoir survey	2	SS4-007253
2004-11-09 07:44:00	14	Sheep abattoir survey	2	SS4-007256
2004-11-09 07:45:00	14	Sheep abattoir survey	2	SS4-007258
2004-11-09 07:45:00	14	Sheep abattoir survey	2	SS4-007259
2004-11-09 07:46:00	14	Sheep abattoir survey	2	SS4-007261
2004-11-09 07:47:00	14	Sheep abattoir survey	2	SS4-007264
2004-11-09 07:49:00	14	Sheep abattoir survey	2	SS4-007268
2004-11-04 14:00:00	15	Sheep fallen stock survey	2	SS0552483
2004-11-04 14:00:00	15	Sheep fallen stock survey	2	SS0552481
2004-11-04 14:00:00	15	Sheep fallen stock survey	2	SS0552480
2004-11-01	18	Sheep dead in transit	2	SS0562176
2004-11-05 13:30:00	15	Sheep fallen stock survey	2	SS0555026
2004-11-08 13:45:00	18	Sheep dead in transit	2	SS0555028
2004-11-09 08:23:00	15	Sheep fallen stock survey	2	SS0564711
2004-11-04	15	Sheep fallen stock survey	2	SS0550501
2004-11-09 08:31:00	15	Sheep fallen stock survey	2	SS0557336
2004-11-09 08:35:00	15	Sheep fallen stock survey	2	SS0550609
2004-11-05 15:15:00	15	Sheep fallen stock survey	4	SS0552655
2004-11-03 15:45:00	15	Sheep fallen stock survey	4	SS0552650
2004-11-03 15:45:00	15	Sheep fallen stock survey	4	SS0552651
2004-10-07	15	Sheep fallen stock survey	2	SS0561426
2004-10-12 08:33:00	18	Sheep dead in transit	2	SS0550792
2004-10-12 08:44:00	15	Sheep fallen stock survey	2	SS0557319
2004-10-05 14:30:00	15	Sheep fallen stock survey	4	SS0562131
2004-10-08 10:09:00	15	Sheep fallen stock survey	4	SS0551162
2004-10-02 11:00:00	15	Sheep fallen stock survey	4	SS0562499
2004-05-19 07:56:00	14	Sheep abattoir survey	2	SS4-003001
2004-05-19 07:57:00	14	Sheep abattoir survey	2	SS4-003002
2004-05-19 07:57:00	14	Sheep abattoir survey	2	SS4-003004
2004-05-19 07:58:00	14	Sheep abattoir survey	2	SS4-003005
2004-05-19 07:58:00	14	Sheep abattoir survey	2	SS4-003006
2004-05-19 07:59:00	14	Sheep abattoir survey	2	SS4-003008
2004-05-19 08:00:00	14	Sheep abattoir survey	2	SS4-003010
2004-05-19 08:00:00	14	Sheep abattoir survey	2	SS4-003011
2004-05-19 08:01:00	14	Sheep abattoir survey	2	SS4-003013
2004-05-19 08:03:00	14	Sheep abattoir survey	2	SS4-003017
2004-05-19 08:03:00	14	Sheep abattoir survey	2	SS4-003018
2004-05-19 08:03:00	14	Sheep abattoir survey	2	SS4-003019
2004-05-19 08:04:00	14	Sheep abattoir survey	2	SS4-003020
2004-05-19 08:04:00	14	Sheep abattoir survey	2	SS4-003021
2004-05-19 08:05:00	14	Sheep abattoir survey	2	SS4-003023
2004-05-19 08:05:00	14	Sheep abattoir survey	2	SS4-501324
2004-05-19 08:05:00	14	Sheep abattoir survey	2	SS4-501325
2004-05-19 08:05:00	14	Sheep abattoir survey	2	SS4-501326
2004-05-19 08:09:00	14	Sheep abattoir survey	2	SS4-003025
2004-05-19 08:10:00	14	Sheep abattoir survey	2	SS4-501332
2004-05-19 08:10:00	14	Sheep abattoir survey	2	SS4-501333
2004-05-19 08:10:00	14	Sheep abattoir survey	2	SS4-003027
2004-05-19 08:10:00	14	Sheep abattoir survey	2	SS4-501334
2004-05-19 08:11:00	14	Sheep abattoir survey	2	SS4-003029
2004-05-19 08:12:00	14	Sheep abattoir survey	2	SS4-003030
2004-05-19 08:12:00	14	Sheep abattoir survey	2	SS4-003031
2004-05-19 08:12:00	14	Sheep abattoir survey	2	SS4-501336
2004-05-19 08:12:00	14	Sheep abattoir survey	2	SS4-501337
2004-05-19 08:13:00	14	Sheep abattoir survey	2	SS4-501339
2004-05-19 08:13:00	14	Sheep abattoir survey	2	SS4-003033
2004-05-19 08:14:00	14	Sheep abattoir survey	2	SS4-501340
2004-05-19 08:14:00	14	Sheep abattoir survey	2	SS4-501342
2004-05-19 08:15:00	14	Sheep abattoir survey	2	SS4-003037
2004-05-19 08:15:00	14	Sheep abattoir survey	2	SS4-003038
2004-05-19 08:16:00	14	Sheep abattoir survey	2	SS4-003039
2004-05-19 08:17:00	14	Sheep abattoir survey	2	SS4-003041
2004-05-19 08:18:00	14	Sheep abattoir survey	2	SS4-003042
2004-05-19 08:18:00	14	Sheep abattoir survey	2	SS4-003043
2004-05-19 08:15:00	14	Sheep abattoir survey	2	SS4-501343
2004-05-19 08:19:00	14	Sheep abattoir survey	2	SS4-501344
2004-05-19 08:21:00	14	Sheep abattoir survey	2	SS4-501348
2004-05-19 08:22:00	14	Sheep abattoir survey	2	SS4-501349
2004-05-19 08:22:00	14	Sheep abattoir survey	2	SS4-501350
2004-05-19 08:26:00	14	Sheep abattoir survey	4	SS4-003046
2004-05-19 08:29:00	14	Sheep abattoir survey	4	SS4-003048
2004-05-19 08:29:00	14	Sheep abattoir survey	4	SS4-003049
2004-05-19 08:30:00	14	Sheep abattoir survey	4	SS4-003050
2004-05-19 08:32:00	14	Sheep abattoir survey	4	SS4-003051
2004-05-17 10:50:00	18	Sheep dead in transit	2	SS0562043
2004-05-18 08:06:00	14	Sheep abattoir survey	2	SS4-501316
2004-05-18 08:07:00	14	Sheep abattoir survey	2	SS4-501318
2004-05-18 08:08:00	14	Sheep abattoir survey	2	SS4-501320
2004-05-18 08:05:00	14	Sheep abattoir survey	2	SS4-501314
2004-05-11 16:00:00	15	Sheep fallen stock survey	2	SS0563077
2004-05-12 10:10:00	15	Sheep fallen stock survey	2	SS0550340
2004-05-12 10:10:00	15	Sheep fallen stock survey	2	SS0550339
2004-05-11 16:00:00	15	Sheep fallen stock survey	2	SS0563080
2004-05-13 14:30:00	15	Sheep fallen stock survey	2	SS0558590
2004-05-13 14:30:00	15	Sheep fallen stock survey	2	SS0558577
2004-05-13 14:30:00	15	Sheep fallen stock survey	2	SS0558578
2004-05-13 14:30:00	15	Sheep fallen stock survey	2	SS0558579
2004-05-13 16:30:00	15	Sheep fallen stock survey	2	SS0563095
2004-05-14 11:30:00	15	Sheep fallen stock survey	2	SS0554294
2004-05-14 14:40:00	15	Sheep fallen stock survey	2	SS0561872
2004-05-14 12:00:00	15	Sheep fallen stock survey	2	SS0550342
2004-05-14 12:00:00	15	Sheep fallen stock survey	2	SS0550343
2004-05-14 14:30:00	15	Sheep fallen stock survey	2	SS0558591
2004-05-17	15	Sheep fallen stock survey	4	SS0550445
2004-05-18 09:30:00	15	Sheep fallen stock survey	2	SS0550273
2004-05-18 09:30:00	15	Sheep fallen stock survey	2	SS0550275
2004-05-11 16:00:00	15	Sheep fallen stock survey	4	SS0563072
2004-05-18 13:00:00	15	Sheep fallen stock survey	4	SS0554297
2004-05-18 13:00:00	15	Sheep fallen stock survey	4	SS0554101
2004-05-18 09:30:00	15	Sheep fallen stock survey	4	SS0550283
2004-05-18 09:30:00	15	Sheep fallen stock survey	4	SS0550284
2004-05-18 09:30:00	15	Sheep fallen stock survey	4	SS0550285
2004-05-18 09:30:00	15	Sheep fallen stock survey	4	SS0550287
2004-05-18 09:00:00	15	Sheep fallen stock survey	4	SS0554044
2004-05-18 12:00:00	15	Sheep fallen stock survey	2	SS0550289
2004-05-18 12:00:00	15	Sheep fallen stock survey	2	SS0550290
2004-11-30 07:55:00	14	Sheep abattoir survey	2	SS4-007576
2004-11-30 07:56:00	14	Sheep abattoir survey	2	SS4-007577
2004-11-30 07:56:00	14	Sheep abattoir survey	2	SS4-007578
2004-11-30 07:56:00	14	Sheep abattoir survey	2	SS4-007579
2004-11-30 07:57:00	14	Sheep abattoir survey	2	SS4-007581
2004-11-30 07:58:00	14	Sheep abattoir survey	2	SS4-007583
2004-11-30 07:59:00	14	Sheep abattoir survey	2	SS4-007584
2004-11-30 08:01:00	14	Sheep abattoir survey	2	SS4-007587
2004-11-30 08:01:00	14	Sheep abattoir survey	2	SS4-007588
2004-11-30 08:02:00	14	Sheep abattoir survey	2	SS4-007590
2004-11-30 08:03:00	14	Sheep abattoir survey	2	SS4-007591
2004-11-30 08:03:00	14	Sheep abattoir survey	2	SS4-007592
2004-11-30 08:04:00	14	Sheep abattoir survey	2	SS4-007594
2004-11-30 08:05:00	14	Sheep abattoir survey	2	SS4-007596
2004-11-30 08:05:00	14	Sheep abattoir survey	2	SS4-007597
2004-11-25 14:50:00	15	Sheep fallen stock survey	2	SS0551596
2004-11-25 11:30:00	15	Sheep fallen stock survey	2	SS0562403
2004-11-26 15:35:00	15	Sheep fallen stock survey	2	SS0551597
2004-11-26 08:15:00	15	Sheep fallen stock survey	2	SS0555379
2004-11-26 16:00:00	15	Sheep fallen stock survey	2	SS0551199
2004-11-30 08:30:00	15	Sheep fallen stock survey	2	SS0550523
2004-11-30 08:35:00	15	Sheep fallen stock survey	2	SS0550613
2004-11-26 11:00:00	15	Sheep fallen stock survey	2	SS0557232
2004-11-26 11:00:00	15	Sheep fallen stock survey	2	SS0557233
2004-11-26 11:00:00	15	Sheep fallen stock survey	2	SS0557234
2004-11-29 14:00:00	18	Sheep dead in transit	2	SS0557236
2004-11-30 11:06:00	14	Sheep abattoir survey	2	SS4-503559
2004-11-30 11:07:00	14	Sheep abattoir survey	2	SS4-503560
2004-03-03 12:00:00	15	Sheep fallen stock survey	2	SS0555628
2004-03-03 12:00:00	15	Sheep fallen stock survey	2	SS0555629
2004-03-03 12:00:00	15	Sheep fallen stock survey	2	SS0555630
2004-03-08	15	Sheep fallen stock survey	2	SS0555633
2004-03-08 10:30:00	18	Sheep dead in transit	2	SS0555634
2004-03-08 12:00:00	18	Sheep dead in transit	2	SS0555637
2004-03-08 10:40:00	18	Sheep dead in transit	2	SS0555134
2004-03-08 10:40:00	18	Sheep dead in transit	2	SS0555132
2004-03-08 14:25:00	15	Sheep fallen stock survey	2	SS0555522
2004-03-08 14:25:00	15	Sheep fallen stock survey	2	SS0555523
2004-03-09 12:30:00	15	Sheep fallen stock survey	2	SS0562792
2004-03-09 12:30:00	15	Sheep fallen stock survey	2	SS0562791
2004-03-09 09:30:00	15	Sheep fallen stock survey	2	SS0562786
2004-03-09 09:30:00	15	Sheep fallen stock survey	2	SS0562785
2004-03-09 09:30:00	15	Sheep fallen stock survey	2	SS0562784
2004-03-05 14:30:00	15	Sheep fallen stock survey	2	SS0561091
2004-03-05 14:30:00	15	Sheep fallen stock survey	2	SS0561092
2004-03-09 09:30:00	15	Sheep fallen stock survey	2	SS0562783
2004-03-09 09:30:00	15	Sheep fallen stock survey	2	SS0562782
2004-03-09 09:30:00	15	Sheep fallen stock survey	2	SS0562781
2004-03-09 09:15:00	15	Sheep fallen stock survey	2	SS0562778
2004-03-09 09:15:00	15	Sheep fallen stock survey	2	SS0562777
2004-03-05 14:45:00	15	Sheep fallen stock survey	2	SS0561093
2004-03-09 12:30:00	15	Sheep fallen stock survey	2	SS0561267
2004-03-09 12:30:00	15	Sheep fallen stock survey	2	SS0561271
2004-03-09 12:30:00	15	Sheep fallen stock survey	2	SS0561272
2004-03-09 12:30:00	15	Sheep fallen stock survey	2	SS0561273
2004-03-09 12:30:00	15	Sheep fallen stock survey	2	SS0561274
2004-03-09 12:30:00	15	Sheep fallen stock survey	2	SS0561277
2004-03-10 09:23:00	15	Sheep fallen stock survey	2	SS0552595
2004-03-10 09:26:00	15	Sheep fallen stock survey	2	SS0552593
2004-02-24 09:00:00	18	Sheep dead in transit	2	SS0555123
2004-02-24 09:03:00	18	Sheep dead in transit	2	SS0555124
2004-02-24 15:30:00	15	Sheep fallen stock survey	2	SS0560436
2004-02-24 15:30:00	15	Sheep fallen stock survey	2	SS0560442
2004-02-24 15:30:00	15	Sheep fallen stock survey	2	SS0560441
2004-02-24 12:15:00	15	Sheep fallen stock survey	2	SS0561725
2004-02-24 15:30:00	15	Sheep fallen stock survey	2	SS0560439
2004-02-24 15:30:00	15	Sheep fallen stock survey	2	SS0560438
2004-02-24 10:00:00	15	Sheep fallen stock survey	2	SS0552927
2004-02-24 10:00:00	15	Sheep fallen stock survey	2	SS0552919
2004-02-24 10:00:00	15	Sheep fallen stock survey	2	SS0552920
2004-02-24 10:00:00	15	Sheep fallen stock survey	2	SS0552921
2004-02-24 10:00:00	15	Sheep fallen stock survey	2	SS0552924
2004-02-24 10:00:00	15	Sheep fallen stock survey	2	SS0552925
2004-02-24 10:00:00	15	Sheep fallen stock survey	2	SS0552930
2004-02-24 10:00:00	15	Sheep fallen stock survey	2	SS0552926
2004-02-24 12:30:00	15	Sheep fallen stock survey	2	SS0552934
2004-02-24 12:30:00	17	Goat fallen stock survey	2	SS0552933
2004-02-25 14:00:00	15	Sheep fallen stock survey	2	SS0561201
2004-02-25 14:00:00	15	Sheep fallen stock survey	2	SS0561204
2004-02-25 15:00:00	15	Sheep fallen stock survey	2	SS0561727
2004-02-25 15:00:00	15	Sheep fallen stock survey	2	SS0555492
2004-02-25 15:00:00	15	Sheep fallen stock survey	2	SS0555490
2004-02-25 15:00:00	15	Sheep fallen stock survey	2	SS0555488
2004-05-19 08:01:00	14	Sheep abattoir survey	2	SS4-003014
2004-05-19 08:02:00	14	Sheep abattoir survey	2	SS4-003015
2004-05-19 08:02:00	14	Sheep abattoir survey	2	SS4-003016
2004-05-19 08:04:00	14	Sheep abattoir survey	2	SS4-501322
2004-05-19 08:04:00	14	Sheep abattoir survey	2	SS4-003022
2004-05-19 08:04:00	14	Sheep abattoir survey	2	SS4-501323
2004-05-19 08:05:00	14	Sheep abattoir survey	2	SS4-003024
2004-05-19 08:06:00	14	Sheep abattoir survey	2	SS4-501327
2004-05-19 08:06:00	14	Sheep abattoir survey	2	SS4-501328
2004-05-19 08:07:00	14	Sheep abattoir survey	2	SS4-501329
2004-05-19 08:07:00	14	Sheep abattoir survey	2	SS4-501330
2004-05-19 08:09:00	14	Sheep abattoir survey	2	SS4-501331
2004-05-19 08:10:00	14	Sheep abattoir survey	2	SS4-003026
2004-05-19 08:11:00	14	Sheep abattoir survey	2	SS4-003028
2004-05-19 08:11:00	14	Sheep abattoir survey	2	SS4-501335
2004-05-19 08:13:00	14	Sheep abattoir survey	2	SS4-501338
2004-05-19 08:13:00	14	Sheep abattoir survey	2	SS4-003032
2004-05-19 08:14:00	14	Sheep abattoir survey	2	SS4-003034
2004-05-19 08:14:00	14	Sheep abattoir survey	2	SS4-501341
2004-05-19 08:14:00	14	Sheep abattoir survey	2	SS4-003035
2004-05-19 08:15:00	14	Sheep abattoir survey	2	SS4-003036
2004-05-19 08:16:00	14	Sheep abattoir survey	2	SS4-003040
2004-05-19 08:19:00	14	Sheep abattoir survey	2	SS4-003044
2004-05-19 08:19:00	14	Sheep abattoir survey	2	SS4-003045
2004-05-19 08:20:00	14	Sheep abattoir survey	2	SS4-501345
2004-05-19 08:20:00	14	Sheep abattoir survey	2	SS4-501346
2004-05-19 08:21:00	14	Sheep abattoir survey	2	SS4-501347
2004-05-19 08:23:00	14	Sheep abattoir survey	2	SS4-501351
2004-05-19 08:28:00	14	Sheep abattoir survey	4	SS4-003047
2004-05-11 14:05:00	15	Sheep fallen stock survey	2	SS0561375
2004-05-18 08:06:00	14	Sheep abattoir survey	2	SS4-501315
2004-05-18 08:06:00	14	Sheep abattoir survey	2	SS4-501317
2004-05-18 08:07:00	14	Sheep abattoir survey	2	SS4-501319
2004-05-18 08:08:00	14	Sheep abattoir survey	2	SS4-501321
2004-05-18 08:08:00	14	Sheep abattoir survey	4	SS4-003000
2004-05-11 16:00:00	15	Sheep fallen stock survey	2	SS0563075
2004-05-12 11:50:00	15	Sheep fallen stock survey	2	SS0563092
2004-05-11 16:00:00	15	Sheep fallen stock survey	2	SS0563073
2004-05-13 10:35:00	18	Sheep dead in transit	2	SS0562040
2004-05-13 11:40:00	18	Sheep dead in transit	2	SS0562042
2004-05-13 11:40:00	18	Sheep dead in transit	2	SS0562041
2004-05-13 16:30:00	15	Sheep fallen stock survey	2	SS0563094
2004-05-14 11:30:00	15	Sheep fallen stock survey	2	SS0554292
2004-05-14 14:40:00	15	Sheep fallen stock survey	2	SS0561873
2004-05-13 12:10:00	18	Sheep dead in transit	2	SS0550341
2004-05-14 14:40:00	15	Sheep fallen stock survey	4	SS0561891
2004-05-11 16:00:00	15	Sheep fallen stock survey	4	SS0563076
2004-05-12 15:00:00	15	Sheep fallen stock survey	4	SS0561376
2004-05-18 13:00:00	15	Sheep fallen stock survey	4	SS0554103
2004-05-18 13:00:00	15	Sheep fallen stock survey	4	SS0554100
2004-05-18 13:00:00	15	Sheep fallen stock survey	4	SS0554102
2004-05-18 09:30:00	15	Sheep fallen stock survey	4	SS0550277
2004-05-18 09:30:00	15	Sheep fallen stock survey	4	SS0550278
2004-05-18 09:30:00	15	Sheep fallen stock survey	4	SS0550279
2004-05-18 09:30:00	15	Sheep fallen stock survey	4	SS0550280
2004-05-18 09:30:00	15	Sheep fallen stock survey	4	SS0550281
2004-05-18 09:30:00	15	Sheep fallen stock survey	4	SS0550282
2004-05-18 09:30:00	15	Sheep fallen stock survey	4	SS0550286
2004-05-18 09:00:00	15	Sheep fallen stock survey	4	SS0554043
2004-05-14 16:05:00	15	Sheep fallen stock survey	2	SS0561377
2004-05-17 15:30:00	18	Sheep dead in transit	2	SS0562044
2004-05-18 13:00:00	15	Sheep fallen stock survey	2	SS0554298
2004-05-18 13:00:00	15	Sheep fallen stock survey	2	SS0554299
2004-05-18 09:30:00	15	Sheep fallen stock survey	2	SS0550272
2004-05-18 09:30:00	15	Sheep fallen stock survey	2	SS0550274
2004-05-18 09:00:00	15	Sheep fallen stock survey	2	SS0550276
2004-05-18 12:00:00	15	Sheep fallen stock survey	2	SS0550288
2004-05-18 12:00:00	15	Sheep fallen stock survey	2	SS0550291
2004-11-30 07:49:00	14	Sheep abattoir survey	2	SS4-007575
2004-11-30 07:57:00	14	Sheep abattoir survey	2	SS4-007580
2004-11-30 07:58:00	14	Sheep abattoir survey	2	SS4-007582
2004-11-30 08:00:00	14	Sheep abattoir survey	2	SS4-007585
2004-11-30 08:00:00	14	Sheep abattoir survey	2	SS4-007586
2004-11-30 08:02:00	14	Sheep abattoir survey	2	SS4-007589
2004-11-30 08:03:00	14	Sheep abattoir survey	2	SS4-007593
2004-11-30 08:04:00	14	Sheep abattoir survey	2	SS4-007595
2004-11-25 13:00:00	15	Sheep fallen stock survey	2	SS0551197
2004-11-25 14:50:00	15	Sheep fallen stock survey	2	SS0551593
2004-11-25 14:50:00	15	Sheep fallen stock survey	2	SS0551594
2004-11-25 14:50:00	15	Sheep fallen stock survey	1	SS0551595
2004-11-25 11:30:00	15	Sheep fallen stock survey	2	SS0562404
2004-11-26 09:30:00	15	Sheep fallen stock survey	2	SS0551198
2004-11-26 08:15:00	15	Sheep fallen stock survey	2	SS0555378
2004-11-30 08:28:00	15	Sheep fallen stock survey	2	SS0564720
2004-11-30 08:31:00	15	Sheep fallen stock survey	2	SS0550524
2004-11-30 08:33:00	15	Sheep fallen stock survey	2	SS0550522
2004-11-30 08:37:00	15	Sheep fallen stock survey	2	SS0555865
2004-11-26 11:00:00	15	Sheep fallen stock survey	2	SS0557231
2004-11-26 11:00:00	15	Sheep fallen stock survey	2	SS0557235
2004-11-27 12:15:00	18	Sheep dead in transit	2	SS0550976
2004-11-29 11:00:00	15	Sheep fallen stock survey	4	SS0552675
2004-11-29 11:00:00	15	Sheep fallen stock survey	4	SS0552676
2004-03-02 14:50:00	18	Sheep dead in transit	2	SS0555627
2004-03-03 12:00:00	15	Sheep fallen stock survey	2	SS0555631
2004-03-04 10:40:00	18	Sheep dead in transit	2	SS0555632
2004-03-05	18	Sheep dead in transit	2	SS0555130
2004-03-05 11:05:00	18	Sheep dead in transit	2	SS0555131
2004-03-08 10:30:00	18	Sheep dead in transit	2	SS0555635
2004-03-08 12:00:00	18	Sheep dead in transit	2	SS0555636
2004-03-08 10:40:00	18	Sheep dead in transit	2	SS0555133
2004-03-09 12:30:00	15	Sheep fallen stock survey	2	SS0562795
2004-03-09 12:30:00	15	Sheep fallen stock survey	2	SS0562794
2004-03-09 09:30:00	15	Sheep fallen stock survey	2	SS0562780
2004-03-09 09:30:00	15	Sheep fallen stock survey	2	SS0562779
2004-03-09 12:30:00	15	Sheep fallen stock survey	2	SS0561264
2004-03-09 12:30:00	15	Sheep fallen stock survey	2	SS0561270
2004-03-04 09:26:00	15	Sheep fallen stock survey	2	SS0552590
2004-03-03 11:15:00	15	Sheep fallen stock survey	2	SS0552591
2004-02-24 15:30:00	15	Sheep fallen stock survey	2	SS0560435
2004-02-24 15:30:00	15	Sheep fallen stock survey	2	SS0560434
2004-02-24 15:30:00	15	Sheep fallen stock survey	2	SS0560440
2004-02-24 15:30:00	15	Sheep fallen stock survey	2	SS0560437
2004-02-24 10:00:00	15	Sheep fallen stock survey	2	SS0552918
2004-02-24 10:00:00	15	Sheep fallen stock survey	2	SS0552922
2004-02-24 10:00:00	15	Sheep fallen stock survey	2	SS0552923
2004-02-24 10:00:00	15	Sheep fallen stock survey	2	SS0552928
2004-02-24 10:00:00	15	Sheep fallen stock survey	2	SS0552929
2004-02-24 10:00:00	15	Sheep fallen stock survey	2	SS0552931
2004-02-24 12:30:00	15	Sheep fallen stock survey	2	SS0552935
2004-02-24 12:30:00	15	Sheep fallen stock survey	2	SS0552936
2004-02-25 16:59:00	18	Sheep dead in transit	2	SS0555125
2004-02-25 14:00:00	15	Sheep fallen stock survey	2	SS0561846
2004-02-24 14:00:00	15	Sheep fallen stock survey	2	SS0561847
2004-02-24 14:00:00	15	Sheep fallen stock survey	2	SS0561849
2004-02-25 14:00:00	15	Sheep fallen stock survey	2	SS0561200
2004-02-25	15	Sheep fallen stock survey	2	SS0561203
2004-02-25 15:00:00	15	Sheep fallen stock survey	2	SS0561728
2004-02-26 11:50:00	18	Sheep dead in transit	2	SS0561729
2004-02-25 15:00:00	15	Sheep fallen stock survey	2	SS0555491
2004-02-25 15:00:00	15	Sheep fallen stock survey	2	SS0555487
2004-02-26 14:52:00	15	Sheep fallen stock survey	2	SS0561206
2004-02-26 14:58:00	15	Sheep fallen stock survey	2	SS0561207
2004-02-25 09:30:00	15	Sheep fallen stock survey	2	SS0561083
2004-02-26 12:00:00	15	Sheep fallen stock survey	2	SS0561210
2004-02-26 12:00:00	15	Sheep fallen stock survey	2	SS0561212
2004-02-26 12:00:00	15	Sheep fallen stock survey	2	SS0561215
2004-02-26 12:00:00	15	Sheep fallen stock survey	2	SS0561216
2004-02-18 16:30:00	15	Sheep fallen stock survey	4	SS0555600
2004-02-25 15:00:00	15	Sheep fallen stock survey	4	SS0555489
2004-02-26 12:00:00	15	Sheep fallen stock survey	2	SS0561209
2004-02-25 09:30:00	17	Goat fallen stock survey	2	SS0561082
2004-02-26 15:00:00	15	Sheep fallen stock survey	2	SS0555496
2004-02-26 15:10:00	15	Sheep fallen stock survey	2	SS0555486
2004-02-26 15:00:00	15	Sheep fallen stock survey	2	SS0555493
2004-02-26 12:00:00	15	Sheep fallen stock survey	2	SS0561214
2004-02-24 14:00:00	15	Sheep fallen stock survey	4	SS0561822
2004-02-25 14:00:00	15	Sheep fallen stock survey	4	SS0561205
2004-02-18 16:30:00	15	Sheep fallen stock survey	4	SS0555603
2004-02-26 15:00:00	15	Sheep fallen stock survey	4	SS0555495
2004-02-25 14:00:00	15	Sheep fallen stock survey	4	SS0561202
2004-02-26 12:00:00	15	Sheep fallen stock survey	4	SS0561213
2004-02-20 15:00:00	15	Sheep fallen stock survey	4	SS0555606
2004-02-20 15:00:00	15	Sheep fallen stock survey	4	SS0555607
2004-02-27 08:18:00	14	Sheep abattoir survey	2	SS4-001168
2004-02-27 08:19:00	14	Sheep abattoir survey	2	SS4-001169
2004-02-27 08:20:00	14	Sheep abattoir survey	2	SS4-001175
2004-02-27 08:21:00	14	Sheep abattoir survey	2	SS4-001177
2004-02-27 08:22:00	14	Sheep abattoir survey	2	SS4-001179
2004-02-27 08:23:00	14	Sheep abattoir survey	2	SS4-001182
2004-02-27 08:25:00	14	Sheep abattoir survey	2	SS4-001187
2004-02-27 08:25:00	14	Sheep abattoir survey	2	SS4-500484
2004-02-27 08:25:00	14	Sheep abattoir survey	2	SS4-001188
2004-02-27 08:26:00	14	Sheep abattoir survey	2	SS4-001190
2004-02-27 08:26:00	14	Sheep abattoir survey	2	SS4-500487
2004-02-27 08:26:00	14	Sheep abattoir survey	2	SS4-001192
2004-02-27 08:26:00	14	Sheep abattoir survey	2	SS4-500489
2004-02-27 08:27:00	14	Sheep abattoir survey	2	SS4-001193
2004-02-27 08:27:00	14	Sheep abattoir survey	2	SS4-500490
2004-02-27 08:28:00	14	Sheep abattoir survey	2	SS4-500492
2004-02-27 08:28:00	14	Sheep abattoir survey	2	SS4-500493
2004-02-27 08:28:00	14	Sheep abattoir survey	2	SS4-001196
2004-02-27 08:28:00	14	Sheep abattoir survey	2	SS4-001197
2004-02-27 08:28:00	14	Sheep abattoir survey	2	SS4-500495
2004-02-27 08:29:00	14	Sheep abattoir survey	2	SS4-001198
2004-02-27 08:29:00	14	Sheep abattoir survey	2	SS4-001199
2004-02-27 08:29:00	14	Sheep abattoir survey	2	SS4-500497
2004-02-27 08:29:00	14	Sheep abattoir survey	2	SS4-001200
2004-02-27 08:29:00	14	Sheep abattoir survey	2	SS4-500498
2004-02-27 08:30:00	14	Sheep abattoir survey	2	SS4-001201
2004-02-27 08:31:00	14	Sheep abattoir survey	2	SS4-500500
2004-02-27 08:31:00	14	Sheep abattoir survey	2	SS4-001203
2004-02-27 08:31:00	14	Sheep abattoir survey	2	SS4-500501
2004-02-27 08:31:00	14	Sheep abattoir survey	2	SS4-001204
2004-02-27 08:32:00	14	Sheep abattoir survey	2	SS4-001205
2004-02-27 08:32:00	14	Sheep abattoir survey	2	SS4-001206
2004-02-27 08:32:00	14	Sheep abattoir survey	2	SS4-001207
2004-02-27 08:33:00	14	Sheep abattoir survey	2	SS4-500504
2004-02-27 08:33:00	14	Sheep abattoir survey	2	SS4-500505
2004-02-27 08:35:00	14	Sheep abattoir survey	2	SS4-500509
2004-02-27 08:35:00	14	Sheep abattoir survey	2	SS4-500511
2004-02-27 08:36:00	14	Sheep abattoir survey	2	SS4-500512
2004-02-27 08:36:00	14	Sheep abattoir survey	2	SS4-500513
2004-02-27 08:37:00	14	Sheep abattoir survey	2	SS4-500515
2004-02-27 08:46:00	14	Sheep abattoir survey	4	SS4-001209
2004-02-27 08:47:00	14	Sheep abattoir survey	4	SS4-001210
2004-02-27 08:49:00	14	Sheep abattoir survey	4	SS4-001211
2004-02-27 09:06:00	14	Sheep abattoir survey	4	SS4-001213
2004-02-27 09:07:00	14	Sheep abattoir survey	4	SS4-001214
2004-03-12 14:00:00	15	Sheep fallen stock survey	2	SS0557402
2004-03-12 14:00:00	15	Sheep fallen stock survey	2	SS0557409
2004-03-12 15:15:00	15	Sheep fallen stock survey	2	SS0562957
2004-03-12 15:15:00	15	Sheep fallen stock survey	2	SS0562956
2004-03-12 15:15:00	15	Sheep fallen stock survey	2	SS0562955
2004-03-12 11:40:00	15	Sheep fallen stock survey	2	SS0562954
2004-03-12 15:15:00	15	Sheep fallen stock survey	2	SS0562959
2004-03-12 15:15:00	15	Sheep fallen stock survey	2	SS0562960
2004-03-12 15:15:00	15	Sheep fallen stock survey	2	SS0562962
2004-03-12 14:00:00	15	Sheep fallen stock survey	2	SS0562832
2004-03-12 14:00:00	15	Sheep fallen stock survey	2	SS0562834
2004-03-12 14:00:00	15	Sheep fallen stock survey	2	SS0562836
2004-03-12 14:00:00	15	Sheep fallen stock survey	2	SS0562837
2004-03-11 16:30:00	18	Sheep dead in transit	2	SS0562840
2004-03-16 09:52:00	15	Sheep fallen stock survey	2	SS0555552
2004-03-16 10:04:00	15	Sheep fallen stock survey	2	SS0552599
2004-03-16 10:06:00	15	Sheep fallen stock survey	2	SS0562850
2004-03-11 13:00:00	15	Sheep fallen stock survey	4	SS0562053
2004-03-15 10:25:00	18	Sheep dead in transit	4	SS0555139
2004-03-09 09:30:00	15	Sheep fallen stock survey	4	SS0562787
2004-03-09 09:30:00	15	Sheep fallen stock survey	4	SS0562789
2004-03-16 11:03:00	15	Sheep fallen stock survey	4	SS0562790
2004-03-09 12:30:00	15	Sheep fallen stock survey	4	SS0562793
2004-03-09 12:50:00	15	Sheep fallen stock survey	2	SS0550475
2004-03-09 15:15:00	15	Sheep fallen stock survey	2	SS0550490
2004-03-09 15:15:00	15	Sheep fallen stock survey	2	SS0550482
2004-03-09 15:15:00	15	Sheep fallen stock survey	2	SS0550476
2004-03-09 15:15:00	15	Sheep fallen stock survey	2	SS0550481
2004-03-09 15:15:00	15	Sheep fallen stock survey	2	SS0550483
2004-03-09 15:15:00	15	Sheep fallen stock survey	2	SS0550480
2004-03-09 15:15:00	15	Sheep fallen stock survey	2	SS0550479
2004-03-09 15:15:00	15	Sheep fallen stock survey	2	SS0550478
2004-03-11 08:45:00	15	Sheep fallen stock survey	2	SS0550499
2004-03-11 08:45:00	15	Sheep fallen stock survey	2	SS0562952
2004-03-11 08:45:00	15	Sheep fallen stock survey	2	SS0562953
2004-03-11 08:45:00	15	Sheep fallen stock survey	2	SS0550498
2004-03-11 08:45:00	15	Sheep fallen stock survey	2	SS0550494
2004-03-11 08:45:00	15	Sheep fallen stock survey	2	SS0550497
2004-03-16 07:56:00	14	Sheep abattoir survey	2	SS4-001594
2004-03-16 07:57:00	14	Sheep abattoir survey	2	SS4-001596
2004-03-16 07:58:00	14	Sheep abattoir survey	2	SS4-001597
2004-03-16 07:59:00	14	Sheep abattoir survey	2	SS4-001600
2004-03-16 08:00:00	14	Sheep abattoir survey	2	SS4-001602
2004-03-16 08:00:00	14	Sheep abattoir survey	2	SS4-001603
2004-03-16 08:01:00	14	Sheep abattoir survey	2	SS4-001604
2004-03-16 08:01:00	14	Sheep abattoir survey	2	SS4-001605
2004-03-16 08:03:00	14	Sheep abattoir survey	2	SS4-001608
2004-03-16 08:03:00	14	Sheep abattoir survey	2	SS4-001609
2004-03-16 08:05:00	14	Sheep abattoir survey	2	SS4-001613
2004-03-16 08:05:00	14	Sheep abattoir survey	2	SS4-001614
2004-03-16 08:06:00	14	Sheep abattoir survey	2	SS4-001615
2004-03-16 08:07:00	14	Sheep abattoir survey	2	SS4-001617
2004-03-16 08:07:00	14	Sheep abattoir survey	2	SS4-001618
2004-03-16 08:08:00	14	Sheep abattoir survey	2	SS4-001620
2004-03-16 08:09:00	14	Sheep abattoir survey	2	SS4-001621
2004-03-16 08:26:00	14	Sheep abattoir survey	2	SS4-500667
2004-03-16 08:26:00	14	Sheep abattoir survey	2	SS4-500668
2004-03-16 08:27:00	14	Sheep abattoir survey	2	SS4-500671
2004-03-16 08:30:00	14	Sheep abattoir survey	2	SS4-500676
2004-03-16 08:31:00	14	Sheep abattoir survey	2	SS4-500678
2004-03-16 08:31:00	14	Sheep abattoir survey	2	SS4-500679
2004-03-16 08:32:00	14	Sheep abattoir survey	2	SS4-500682
2004-03-16 08:33:00	14	Sheep abattoir survey	2	SS4-500684
2004-03-16 08:34:00	14	Sheep abattoir survey	2	SS4-500687
2004-03-16 08:35:00	14	Sheep abattoir survey	2	SS4-500688
2004-03-16 08:35:00	14	Sheep abattoir survey	2	SS4-500689
2004-03-16 08:36:00	14	Sheep abattoir survey	2	SS4-500690
2004-03-16 08:36:00	14	Sheep abattoir survey	2	SS4-500691
2004-03-16 08:36:00	14	Sheep abattoir survey	2	SS4-500692
2004-03-16 08:37:00	14	Sheep abattoir survey	2	SS4-500693
2004-03-16 08:38:00	14	Sheep abattoir survey	2	SS4-500696
2004-03-16 09:35:00	14	Sheep abattoir survey	2	SS4-500697
2004-03-11 11:00:00	18	Sheep dead in transit	2	SS0555136
2004-03-11 13:00:00	15	Sheep fallen stock survey	2	SS0561098
2004-03-10 16:00:00	18	Sheep dead in transit	2	SS0555640
2004-03-10 12:00:00	15	Sheep fallen stock survey	2	SS0555641
2004-03-10 15:45:00	18	Sheep dead in transit	2	SS0555639
2004-03-15 15:19:00	18	Sheep dead in transit	2	SS0555137
2004-03-17 08:06:00	14	Sheep abattoir survey	2	SS4-001626
2004-03-17 08:06:00	14	Sheep abattoir survey	2	SS4-001628
2004-03-17 08:07:00	14	Sheep abattoir survey	2	SS4-001630
2004-03-17 08:07:00	14	Sheep abattoir survey	2	SS4-001631
2004-03-17 08:08:00	14	Sheep abattoir survey	2	SS4-001632
2004-03-17 08:10:00	14	Sheep abattoir survey	2	SS4-001637
2004-03-17 08:10:00	14	Sheep abattoir survey	2	SS4-001638
2004-03-17 08:10:00	14	Sheep abattoir survey	2	SS4-001639
2004-03-17 08:11:00	14	Sheep abattoir survey	2	SS4-001640
2004-03-17 08:11:00	14	Sheep abattoir survey	2	SS4-001642
2004-03-17 08:12:00	14	Sheep abattoir survey	2	SS4-001645
2004-03-17 08:13:00	14	Sheep abattoir survey	2	SS4-001646
2004-03-17 08:13:00	14	Sheep abattoir survey	2	SS4-001647
2004-03-17 08:15:00	14	Sheep abattoir survey	2	SS4-001649
2004-03-17 08:15:00	14	Sheep abattoir survey	2	SS4-001650
2004-03-17 08:16:00	14	Sheep abattoir survey	2	SS4-001651
2004-03-17 08:17:00	14	Sheep abattoir survey	2	SS4-001653
2004-03-17 08:17:00	14	Sheep abattoir survey	2	SS4-001655
2004-03-17 08:18:00	14	Sheep abattoir survey	2	SS4-001656
2004-03-17 08:23:00	14	Sheep abattoir survey	2	SS4-001659
2004-03-17 08:26:00	14	Sheep abattoir survey	2	SS4-001664
2004-03-17 08:27:00	14	Sheep abattoir survey	2	SS4-001665
2004-03-17 08:29:00	14	Sheep abattoir survey	2	SS4-001669
2004-03-17 08:30:00	14	Sheep abattoir survey	2	SS4-001673
2004-03-17 08:30:00	14	Sheep abattoir survey	2	SS4-001674
2004-03-17 08:31:00	14	Sheep abattoir survey	2	SS4-001675
2004-03-17 08:32:00	14	Sheep abattoir survey	2	SS4-001677
2004-03-17 08:32:00	14	Sheep abattoir survey	2	SS4-001678
2004-03-17 08:33:00	14	Sheep abattoir survey	2	SS4-001680
2004-03-17 08:34:00	14	Sheep abattoir survey	2	SS4-001681
2004-03-17 08:35:00	14	Sheep abattoir survey	2	SS4-001683
2004-03-17 08:35:00	14	Sheep abattoir survey	2	SS4-001684
2004-03-17 08:36:00	14	Sheep abattoir survey	2	SS4-001685
2004-03-17 08:36:00	14	Sheep abattoir survey	2	SS4-001686
2004-03-17 08:40:00	14	Sheep abattoir survey	2	SS4-500702
2004-03-17 08:41:00	14	Sheep abattoir survey	2	SS4-500704
2004-03-17 08:42:00	14	Sheep abattoir survey	2	SS4-500706
2004-03-17 08:43:00	14	Sheep abattoir survey	2	SS4-500708
2004-03-17 08:44:00	14	Sheep abattoir survey	2	SS4-500712
2004-03-17 08:45:00	14	Sheep abattoir survey	2	SS4-500713
2004-03-17 08:45:00	14	Sheep abattoir survey	2	SS4-500714
2004-03-17 08:46:00	14	Sheep abattoir survey	2	SS4-500716
2004-03-17 08:47:00	14	Sheep abattoir survey	2	SS4-500720
2004-03-17 08:48:00	14	Sheep abattoir survey	2	SS4-500721
2004-03-17 08:48:00	14	Sheep abattoir survey	2	SS4-500722
2004-03-17 08:50:00	14	Sheep abattoir survey	2	SS4-500728
2004-03-17 08:51:00	14	Sheep abattoir survey	2	SS4-500729
2004-03-17 08:43:00	14	Sheep abattoir survey	4	SS4-001688
2004-03-16 10:00:00	15	Sheep fallen stock survey	2	SS0561741
2004-03-16 09:00:00	15	Sheep fallen stock survey	2	SS0562668
2004-03-16 09:00:00	15	Sheep fallen stock survey	2	SS0562681
2004-03-16 09:00:00	15	Sheep fallen stock survey	2	SS0562684
2004-03-16 09:00:00	15	Sheep fallen stock survey	2	SS0562676
2004-03-16 14:30:00	15	Sheep fallen stock survey	2	SS0555539
2004-03-16 13:00:00	15	Sheep fallen stock survey	2	SS0557412
2004-03-16 13:00:00	15	Sheep fallen stock survey	2	SS0557414
2004-03-16 13:00:00	15	Sheep fallen stock survey	2	SS0557416
2004-03-16 13:00:00	15	Sheep fallen stock survey	2	SS0557419
2004-03-16 13:00:00	15	Sheep fallen stock survey	2	SS0557420
2004-03-16 13:00:00	15	Sheep fallen stock survey	2	SS0557421
2004-03-16 13:00:00	15	Sheep fallen stock survey	2	SS0557423
2004-03-16 13:00:00	15	Sheep fallen stock survey	2	SS0557424
2004-03-16 13:00:00	15	Sheep fallen stock survey	2	SS0557425
2004-03-17 09:36:00	15	Sheep fallen stock survey	2	SS0551362
2004-03-17 09:40:00	15	Sheep fallen stock survey	2	SS0551363
2004-03-17 09:42:00	18	Sheep dead in transit	2	SS0551364
2004-03-16 13:00:00	15	Sheep fallen stock survey	4	SS0557417
2004-03-16 13:00:00	15	Sheep fallen stock survey	4	SS0557422
2004-03-16 13:00:00	15	Sheep fallen stock survey	4	SS0557428
2004-03-16 13:00:00	15	Sheep fallen stock survey	4	SS0557433
2004-03-16 10:00:00	15	Sheep fallen stock survey	4	SS0562059
2004-08-05 08:41:00	14	Sheep abattoir survey	2	SS4-004876
2004-08-05 08:42:00	14	Sheep abattoir survey	2	SS4-004878
2004-08-05 08:42:00	14	Sheep abattoir survey	2	SS4-004879
2004-08-05 08:43:00	14	Sheep abattoir survey	2	SS4-004880
2004-08-05 08:43:00	14	Sheep abattoir survey	2	SS4-004881
2004-08-05 08:45:00	14	Sheep abattoir survey	2	SS4-004886
2004-08-05 08:46:00	14	Sheep abattoir survey	2	SS4-004889
2004-08-05 08:47:00	14	Sheep abattoir survey	2	SS4-004890
2004-08-05 08:47:00	14	Sheep abattoir survey	2	SS4-004891
2004-08-05 08:48:00	14	Sheep abattoir survey	2	SS4-004892
2004-08-05 08:49:00	14	Sheep abattoir survey	2	SS4-004896
2004-08-05 08:51:00	14	Sheep abattoir survey	2	SS4-004899
2004-08-05 09:01:00	14	Sheep abattoir survey	2	SS4-004901
2004-08-05 09:02:00	14	Sheep abattoir survey	2	SS4-004903
2004-08-05 09:02:00	14	Sheep abattoir survey	2	SS4-004904
2004-08-05 09:03:00	14	Sheep abattoir survey	2	SS4-004905
2004-08-05 09:04:00	14	Sheep abattoir survey	2	SS4-004907
2004-08-05 09:05:00	14	Sheep abattoir survey	2	SS4-004909
2004-08-05 09:05:00	14	Sheep abattoir survey	2	SS4-004910
2004-08-05 09:05:00	14	Sheep abattoir survey	2	SS4-004911
2004-08-05 09:06:00	14	Sheep abattoir survey	2	SS4-004914
2004-08-05 09:07:00	14	Sheep abattoir survey	2	SS4-004916
2004-08-05 09:08:00	14	Sheep abattoir survey	2	SS4-004918
2004-08-05 09:09:00	14	Sheep abattoir survey	2	SS4-004920
2004-08-05 09:09:00	14	Sheep abattoir survey	2	SS4-004921
2004-08-05 09:09:00	14	Sheep abattoir survey	2	SS4-004922
2004-08-05 09:10:00	14	Sheep abattoir survey	2	SS4-004924
2004-08-05 09:18:00	14	Sheep abattoir survey	4	SS4-004927
2004-08-06 08:22:00	14	Sheep abattoir survey	4	SS4-004960
2004-07-29 12:00:00	15	Sheep fallen stock survey	2	SS0554225
2004-07-26 13:40:00	18	Sheep dead in transit	2	SS0562338
2004-07-30 12:00:00	15	Sheep fallen stock survey	2	SS0558196
2004-07-29 14:30:00	18	Sheep dead in transit	2	SS0562339
2004-07-30 14:25:00	15	Sheep fallen stock survey	2	SS0551057
2004-08-03 14:30:00	15	Sheep fallen stock survey	2	SS0561392
2004-08-04 08:34:00	15	Sheep fallen stock survey	2	SS0557301
2004-07-30 08:45:00	15	Sheep fallen stock survey	4	SS0562340
2004-08-03 08:30:00	15	Sheep fallen stock survey	4	SS0550234
2004-08-03 08:30:00	15	Sheep fallen stock survey	4	SS0550235
2004-08-03 08:30:00	15	Sheep fallen stock survey	4	SS0550236
2004-08-03 13:50:00	15	Sheep fallen stock survey	4	SS0551060
2004-08-03 13:30:00	15	Sheep fallen stock survey	4	SS0550750
2004-08-04 08:30:00	15	Sheep fallen stock survey	4	SS0550239
2004-08-06 08:05:00	14	Sheep abattoir survey	2	SS4-004936
2004-08-06 08:06:00	14	Sheep abattoir survey	2	SS4-004938
2004-08-06 08:07:00	14	Sheep abattoir survey	2	SS4-502289
2004-08-06 08:07:00	14	Sheep abattoir survey	2	SS4-004943
2004-08-06 08:08:00	14	Sheep abattoir survey	2	SS4-004944
2004-08-06 08:08:00	14	Sheep abattoir survey	2	SS4-502291
2004-08-06 08:08:00	14	Sheep abattoir survey	2	SS4-004945
2004-08-06 08:09:00	14	Sheep abattoir survey	2	SS4-004947
2004-08-06 08:09:00	14	Sheep abattoir survey	2	SS4-502294
2004-08-06 08:10:00	14	Sheep abattoir survey	2	SS4-502295
2004-08-06 08:10:00	14	Sheep abattoir survey	2	SS4-004949
2004-08-06 08:10:00	14	Sheep abattoir survey	2	SS4-004950
2004-08-06 08:11:00	14	Sheep abattoir survey	2	SS4-004951
2004-08-06 08:11:00	14	Sheep abattoir survey	2	SS4-502298
2004-08-05 08:23:00	14	Sheep abattoir survey	2	SS4-004843
2004-08-05 08:24:00	14	Sheep abattoir survey	2	SS4-004844
2004-08-05 08:26:00	14	Sheep abattoir survey	2	SS4-004846
2004-08-05 08:26:00	14	Sheep abattoir survey	2	SS4-004847
2004-08-05 08:26:00	14	Sheep abattoir survey	2	SS4-004848
2004-08-05 08:27:00	14	Sheep abattoir survey	2	SS4-004849
2004-08-05 08:28:00	14	Sheep abattoir survey	35	SS4-004852
2004-08-05 08:28:00	14	Sheep abattoir survey	2	SS4-004854
2004-08-05 08:29:00	14	Sheep abattoir survey	2	SS4-004855
2004-08-05 08:29:00	14	Sheep abattoir survey	2	SS4-004856
2004-08-05 08:29:00	14	Sheep abattoir survey	2	SS4-004857
2004-08-05 08:30:00	14	Sheep abattoir survey	2	SS4-004858
2004-08-05 08:32:00	14	Sheep abattoir survey	2	SS4-004863
2004-08-05 08:32:00	14	Sheep abattoir survey	2	SS4-004864
2004-08-05 08:33:00	14	Sheep abattoir survey	2	SS4-004866
2004-08-05 08:35:00	14	Sheep abattoir survey	2	SS4-004871
2004-02-26 15:00:00	15	Sheep fallen stock survey	4	SS0555494
2004-02-26 12:00:00	15	Sheep fallen stock survey	4	SS0561208
2004-02-26 12:00:00	15	Sheep fallen stock survey	4	SS0561211
2004-02-27 10:47:00	15	Sheep fallen stock survey	4	SS0552932
2004-02-27 08:19:00	14	Sheep abattoir survey	2	SS4-001170
2004-02-27 08:19:00	14	Sheep abattoir survey	2	SS4-001171
2004-02-27 08:19:00	14	Sheep abattoir survey	2	SS4-001172
2004-02-27 08:20:00	14	Sheep abattoir survey	2	SS4-001173
2004-02-27 08:20:00	14	Sheep abattoir survey	2	SS4-001174
2004-02-27 08:21:00	14	Sheep abattoir survey	2	SS4-001176
2004-02-27 08:21:00	14	Sheep abattoir survey	2	SS4-001178
2004-02-27 08:22:00	14	Sheep abattoir survey	2	SS4-001180
2004-02-27 08:22:00	14	Sheep abattoir survey	2	SS4-001181
2004-02-27 08:23:00	14	Sheep abattoir survey	2	SS4-001183
2004-02-27 08:24:00	14	Sheep abattoir survey	2	SS4-001184
2004-02-27 08:23:00	14	Sheep abattoir survey	2	SS4-500482
2004-02-27 08:24:00	14	Sheep abattoir survey	2	SS4-001185
2004-02-27 08:24:00	14	Sheep abattoir survey	2	SS4-001186
2004-02-27 08:24:00	14	Sheep abattoir survey	2	SS4-500483
2004-02-27 08:25:00	14	Sheep abattoir survey	2	SS4-500485
2004-02-27 08:25:00	14	Sheep abattoir survey	2	SS4-001189
2004-02-27 08:25:00	14	Sheep abattoir survey	2	SS4-500486
2004-02-27 08:26:00	14	Sheep abattoir survey	2	SS4-001191
2004-02-27 08:26:00	14	Sheep abattoir survey	2	SS4-500488
2004-02-27 08:27:00	14	Sheep abattoir survey	2	SS4-500491
2004-02-27 08:27:00	14	Sheep abattoir survey	2	SS4-001194
2004-02-27 08:28:00	14	Sheep abattoir survey	2	SS4-001195
2004-02-27 08:28:00	14	Sheep abattoir survey	2	SS4-500494
2004-02-27 08:29:00	14	Sheep abattoir survey	2	SS4-500496
2004-02-27 08:30:00	14	Sheep abattoir survey	2	SS4-001202
2004-02-27 08:30:00	14	Sheep abattoir survey	2	SS4-500499
2004-02-27 08:31:00	14	Sheep abattoir survey	2	SS4-500502
[truncated: 15,134 more rows]

## Sheet: 2009 Pivot
Count of BarCode		FinalResultID
TestingGroupID	TestGroupName	1	2	4	35	Grand Total
14	Sheep abattoir survey	3	10633	314	16	10966
14 Total		3	10633	314	16	10966
15	Sheep fallen stock survey	2	9922	536	8	10468
15 Total		2	9922	536	8	10468
17	Goat fallen stock survey		646	53		699
17 Total			646	53		699
18	Sheep dead in transit		649	13	1	663
18 Total			649	13	1	663
Grand Total		5	21850	916	25	22796
Query: BR_Scrapie_Prevalence_Mark_Amie_060910

## Sheet: 2009 data
NotificationDate	TestingGroupID	TestGroupName	FinalResultID	BarCode
2009-03-27 14:37:00	15	Sheep fallen stock survey	2	SS0635847
2009-03-27 14:39:00	15	Sheep fallen stock survey	2	SS0635816
2009-03-27 14:39:00	15	Sheep fallen stock survey	2	SS0635818
2009-03-27 14:43:00	15	Sheep fallen stock survey	2	SS0635799
2009-03-27 14:44:00	15	Sheep fallen stock survey	2	SS0635792
2009-03-27 14:45:00	15	Sheep fallen stock survey	2	SS0635830
2009-03-27 14:46:00	15	Sheep fallen stock survey	2	SS0635824
2009-03-27 14:47:00	15	Sheep fallen stock survey	2	SS0635808
2009-03-26 15:12:00	15	Sheep fallen stock survey	2	SS0635706
2009-03-26 15:14:00	15	Sheep fallen stock survey	2	SS0635708
2009-03-26 15:14:00	15	Sheep fallen stock survey	2	SS0635707
2009-03-26 15:15:00	15	Sheep fallen stock survey	2	SS0635709
2009-03-26 15:16:00	15	Sheep fallen stock survey	2	SS0635705
2009-03-26 15:17:00	15	Sheep fallen stock survey	2	SS0635739
2009-03-26 15:19:00	15	Sheep fallen stock survey	2	SS0635742
2009-03-26 15:22:00	15	Sheep fallen stock survey	2	SS0635735
2009-03-26 15:28:00	15	Sheep fallen stock survey	2	SS0635733
2009-03-26 15:31:00	15	Sheep fallen stock survey	2	SS0635728
2009-03-26 15:34:00	15	Sheep fallen stock survey	2	SS0635730
2009-03-26 15:35:00	15	Sheep fallen stock survey	2	SS0635729
2009-03-26 15:36:00	15	Sheep fallen stock survey	2	SS0635723
2009-03-26 15:37:00	15	Sheep fallen stock survey	2	SS0635724
2009-03-26 15:38:00	15	Sheep fallen stock survey	2	SS0635727
2009-03-26 15:27:00	15	Sheep fallen stock survey	2	SS0635738
2009-03-26 16:25:00	15	Sheep fallen stock survey	2	SS0635719
2009-03-26 16:17:00	15	Sheep fallen stock survey	2	SS0635750
2009-03-27 15:03:00	15	Sheep fallen stock survey	2	SS0635793
2009-03-27 15:06:00	15	Sheep fallen stock survey	2	SS0635797
2009-03-27 15:07:00	15	Sheep fallen stock survey	2	SS0635815
2009-03-27 15:08:00	15	Sheep fallen stock survey	2	SS0635861
2009-03-27 15:09:00	15	Sheep fallen stock survey	2	SS0635860
2009-03-27 15:13:00	15	Sheep fallen stock survey	2	SS0635874
2009-03-27 15:18:00	15	Sheep fallen stock survey	2	SS0635870
2009-03-27 15:18:00	15	Sheep fallen stock survey	2	SS0635873
2009-03-26 16:30:00	15	Sheep fallen stock survey	2	SS0635788
2009-03-26 16:30:00	15	Sheep fallen stock survey	2	SS0635787
2009-03-26 16:31:00	15	Sheep fallen stock survey	2	SS0635786
2009-03-27 12:23:00	18	Sheep dead in transit	2	SS0628270
2009-03-27 15:20:00	15	Sheep fallen stock survey	2	SS0635876
2009-03-27 15:21:00	15	Sheep fallen stock survey	2	SS0635875
2009-03-27 15:22:00	15	Sheep fallen stock survey	2	SS0635868
2009-03-27 15:22:00	15	Sheep fallen stock survey	2	SS0635802
2009-03-27 15:23:00	15	Sheep fallen stock survey	2	SS0635811
2009-03-27 15:25:00	15	Sheep fallen stock survey	2	SS0635878
2009-03-27 14:10:00	15	Sheep fallen stock survey	2	SS0635829
2009-03-27 14:10:00	15	Sheep fallen stock survey	2	SS0635832
2009-03-27 14:14:00	15	Sheep fallen stock survey	2	SS0635813
2009-03-27 14:20:00	15	Sheep fallen stock survey	2	SS0635846
2009-03-27 14:21:00	15	Sheep fallen stock survey	2	SS0635837
2009-03-27 14:25:00	15	Sheep fallen stock survey	2	SS0635835
2009-03-27 14:23:00	15	Sheep fallen stock survey	2	SS0635842
2009-03-27 15:30:00	15	Sheep fallen stock survey	2	SS0635881
2009-03-27 15:31:00	15	Sheep fallen stock survey	2	SS0635884
2009-03-27 15:34:00	15	Sheep fallen stock survey	2	SS0635889
2009-03-27 14:31:00	15	Sheep fallen stock survey	2	SS0635795
2009-03-27 14:33:00	15	Sheep fallen stock survey	2	SS0635791
2009-03-27 14:30:00	15	Sheep fallen stock survey	2	SS0635833
2009-03-27 14:35:00	15	Sheep fallen stock survey	2	SS0635794
2009-03-27 14:36:00	15	Sheep fallen stock survey	2	SS0635831
2009-03-26 15:43:00	15	Sheep fallen stock survey	2	SS0635722
2009-03-27 14:52:00	15	Sheep fallen stock survey	2	SS0635851
2009-03-27 14:56:00	15	Sheep fallen stock survey	2	SS0635836
2009-03-27 14:57:00	15	Sheep fallen stock survey	2	SS0635852
2009-03-27 14:58:00	15	Sheep fallen stock survey	2	SS0635849
2009-03-27 14:59:00	15	Sheep fallen stock survey	2	SS0635872
2009-03-27 15:00:00	15	Sheep fallen stock survey	2	SS0635855
2009-03-27 15:00:00	15	Sheep fallen stock survey	2	SS0635839
2009-03-27 15:02:00	15	Sheep fallen stock survey	2	SS0635790
2009-03-27 14:50:00	15	Sheep fallen stock survey	2	SS0635850
2009-03-26 15:46:00	15	Sheep fallen stock survey	2	SS0635701
2009-03-26 15:48:00	15	Sheep fallen stock survey	2	SS0635695
2009-03-26 15:50:00	15	Sheep fallen stock survey	2	SS0635775
2009-03-26 15:51:00	15	Sheep fallen stock survey	2	SS0635776
2009-03-26 15:51:00	15	Sheep fallen stock survey	2	SS0635766
2009-03-26 15:52:00	15	Sheep fallen stock survey	2	SS0635697
2009-03-26 15:53:00	15	Sheep fallen stock survey	2	SS0635761
2009-03-26 15:56:00	15	Sheep fallen stock survey	2	SS0635764
2009-03-26 15:57:00	15	Sheep fallen stock survey	2	SS0635765
2009-03-26 15:59:00	15	Sheep fallen stock survey	2	SS0635758
2009-03-26 16:01:00	15	Sheep fallen stock survey	2	SS0635759
2009-03-26 16:01:00	15	Sheep fallen stock survey	2	SS0635772
2009-03-26 15:49:00	15	Sheep fallen stock survey	2	SS0635703
2009-03-26 16:06:00	15	Sheep fallen stock survey	2	SS0635755
2009-03-26 16:12:00	15	Sheep fallen stock survey	2	SS0635754
2009-03-26 16:14:00	15	Sheep fallen stock survey	2	SS0635747
2009-03-26 16:05:00	15	Sheep fallen stock survey	2	SS0635771
2009-03-27 12:29:00	15	Sheep fallen stock survey	2	SS0635869
2009-03-26	15	Sheep fallen stock survey	2	SS0635822
2009-03-27 12:33:00	15	Sheep fallen stock survey	2	SS0635805
2009-03-27 12:34:00	15	Sheep fallen stock survey	2	SS0635804
2009-03-27 12:36:00	15	Sheep fallen stock survey	2	SS0635796
2009-03-27 12:38:00	15	Sheep fallen stock survey	2	SS0635809
2009-03-27 12:40:00	15	Sheep fallen stock survey	2	SS0635807
2009-03-27 13:56:00	15	Sheep fallen stock survey	2	SS0635789
2009-03-26 16:19:00	15	Sheep fallen stock survey	2	SS0635777
2009-03-26 16:23:00	15	Sheep fallen stock survey	2	SS0635783
2009-03-30 14:47:00	15	Sheep fallen stock survey	2	SS0635946
2009-03-30 14:48:00	15	Sheep fallen stock survey	2	SS0635958
2009-03-30 15:21:00	15	Sheep fallen stock survey	2	SS0635923
2009-03-30 15:22:00	15	Sheep fallen stock survey	2	SS0635956
2009-03-30 15:02:00	15	Sheep fallen stock survey	2	SS0635904
2009-03-11 11:16:00	15	Sheep fallen stock survey	2	SS9003482
2009-03-11 11:17:00	15	Sheep fallen stock survey	2	SS9003480
2009-03-11 11:18:00	15	Sheep fallen stock survey	2	SS9003481
2009-03-11 12:10:00	15	Sheep fallen stock survey	2	SS0640037
2009-03-11 12:11:00	15	Sheep fallen stock survey	2	SS0640040
2009-03-11 12:12:00	15	Sheep fallen stock survey	2	SS0640030
2009-03-11 12:25:00	15	Sheep fallen stock survey	2	SS0640047
2009-03-11 12:27:00	15	Sheep fallen stock survey	2	SS0640052
2009-03-11 12:28:00	15	Sheep fallen stock survey	2	SS0640051
2009-03-11 11:31:00	15	Sheep fallen stock survey	2	SS9003499
2009-03-11 11:32:00	15	Sheep fallen stock survey	2	SS9003450
2009-03-11 11:33:00	15	Sheep fallen stock survey	2	SS9003493
2009-03-11 11:35:00	15	Sheep fallen stock survey	2	SS9003495
2009-03-12 09:06:00	14	Sheep abattoir survey	2	SS4-076453
2009-03-12 09:06:00	14	Sheep abattoir survey	2	SS4-076454
2009-03-12 09:06:00	14	Sheep abattoir survey	2	SS4-076455
2009-03-12 09:07:00	14	Sheep abattoir survey	2	SS4-076457
2009-03-12 09:07:00	14	Sheep abattoir survey	2	SS4-076459
2009-03-12 09:08:00	14	Sheep abattoir survey	2	SS4-076464
2009-03-12 10:14:00	14	Sheep abattoir survey	4	SS4-076498
2009-03-11 11:36:00	15	Sheep fallen stock survey	2	SS9003498
2009-03-11 11:38:00	15	Sheep fallen stock survey	2	SS0640009
2009-03-11 11:40:00	15	Sheep fallen stock survey	2	SS0640022
2009-03-11 11:41:00	15	Sheep fallen stock survey	2	SS0640005
2009-03-11 11:43:00	15	Sheep fallen stock survey	2	SS0640007
2009-03-11 11:44:00	15	Sheep fallen stock survey	2	SS0640011
2009-03-11 11:45:00	15	Sheep fallen stock survey	2	SS0640010
2009-03-11 11:45:00	15	Sheep fallen stock survey	2	SS0640012
2009-03-11 11:46:00	15	Sheep fallen stock survey	2	SS0640014
2009-03-11 11:48:00	15	Sheep fallen stock survey	2	SS0640019
2009-03-11 11:50:00	15	Sheep fallen stock survey	2	SS0640016
2009-03-11 11:50:00	15	Sheep fallen stock survey	2	SS0640021
2009-03-11 11:52:00	15	Sheep fallen stock survey	2	SS0640002
2009-03-11 11:53:00	15	Sheep fallen stock survey	2	SS0640013
2009-03-11 11:55:00	15	Sheep fallen stock survey	2	SS0640001
2009-03-30 14:48:00	15	Sheep fallen stock survey	2	SS0635912
2009-03-30 14:41:00	15	Sheep fallen stock survey	2	SS0635961
2009-03-30 14:42:00	15	Sheep fallen stock survey	2	SS0635965
2009-03-30 15:20:00	15	Sheep fallen stock survey	2	SS0635917
2009-03-30 14:59:00	15	Sheep fallen stock survey	2	SS0635962
2009-03-27 14:38:00	15	Sheep fallen stock survey	2	SS0635821
2009-03-27 14:41:00	15	Sheep fallen stock survey	2	SS0635819
2009-03-27 14:48:00	15	Sheep fallen stock survey	2	SS0635823
2009-03-27 14:49:00	15	Sheep fallen stock survey	2	SS0635817
2009-03-26 15:18:00	15	Sheep fallen stock survey	2	SS0635741
2009-03-26 15:19:00	15	Sheep fallen stock survey	2	SS0635743
2009-03-26 15:21:00	15	Sheep fallen stock survey	2	SS0635736
2009-03-26 15:23:00	15	Sheep fallen stock survey	2	SS0635740
2009-03-26 15:12:00	15	Sheep fallen stock survey	2	SS0635716
2009-03-26 15:29:00	15	Sheep fallen stock survey	2	SS0635734
2009-03-26 15:30:00	15	Sheep fallen stock survey	2	SS0635737
2009-03-26 15:33:00	15	Sheep fallen stock survey	2	SS0635731
2009-03-26 15:39:00	15	Sheep fallen stock survey	2	SS0635726
2009-03-26 15:40:00	15	Sheep fallen stock survey	2	SS0635698
2009-03-26 15:28:00	15	Sheep fallen stock survey	2	SS0635732
2009-03-26 16:26:00	15	Sheep fallen stock survey	2	SS0635779
2009-03-26 16:27:00	15	Sheep fallen stock survey	2	SS0635778
2009-03-26 16:18:00	15	Sheep fallen stock survey	2	SS0635744
2009-03-27 15:04:00	15	Sheep fallen stock survey	2	SS0635803
2009-03-27 15:05:00	15	Sheep fallen stock survey	2	SS0635848
2009-03-27 15:09:00	15	Sheep fallen stock survey	2	SS0635854
2009-03-27 15:11:00	15	Sheep fallen stock survey	2	SS0635859
2009-03-27 15:12:00	15	Sheep fallen stock survey	2	SS0635864
2009-03-27 15:15:00	15	Sheep fallen stock survey	2	SS0635857
2009-03-26 16:27:00	15	Sheep fallen stock survey	2	SS0635781
2009-03-26 16:28:00	15	Sheep fallen stock survey	2	SS0635782
2009-03-26 16:29:00	15	Sheep fallen stock survey	2	SS0635780
2009-03-27 12:12:00	18	Sheep dead in transit	2	SS0628268
2009-03-27 12:15:00	18	Sheep dead in transit	2	SS0628269
2009-03-27 12:23:00	18	Sheep dead in transit	2	SS0628271
2009-03-27 15:19:00	15	Sheep fallen stock survey	2	SS0635845
2009-03-27 15:20:00	15	Sheep fallen stock survey	2	SS0635865
2009-03-27 15:24:00	15	Sheep fallen stock survey	2	SS0635863
2009-03-27 15:25:00	15	Sheep fallen stock survey	2	SS0635862
2009-03-27 15:27:00	15	Sheep fallen stock survey	2	SS0635814
2009-03-27 14:09:00	15	Sheep fallen stock survey	2	SS0635810
2009-03-27 14:20:00	15	Sheep fallen stock survey	2	SS0635840
2009-03-27 14:22:00	15	Sheep fallen stock survey	2	SS0635841
2009-03-27 15:27:00	15	Sheep fallen stock survey	2	SS0635883
2009-03-27 15:28:00	15	Sheep fallen stock survey	2	SS0635882
2009-03-27 15:29:00	15	Sheep fallen stock survey	2	SS0635812
2009-03-27 15:30:00	15	Sheep fallen stock survey	2	SS0635885
2009-03-27 14:23:00	15	Sheep fallen stock survey	2	SS0635844
2009-03-27 14:24:00	15	Sheep fallen stock survey	2	SS0635867
2009-03-27 14:26:00	15	Sheep fallen stock survey	2	SS0635838
2009-03-27 14:27:00	15	Sheep fallen stock survey	2	SS0635866
2009-03-27 14:28:00	15	Sheep fallen stock survey	2	SS0635827
2009-03-27 14:29:00	15	Sheep fallen stock survey	2	SS0635871
2009-03-27 15:32:00	15	Sheep fallen stock survey	2	SS0635888
2009-03-27 15:33:00	15	Sheep fallen stock survey	2	SS0635887
2009-03-27 15:33:00	15	Sheep fallen stock survey	2	SS0635886
2009-03-27 14:32:00	15	Sheep fallen stock survey	2	SS0635820
2009-03-27 14:33:00	15	Sheep fallen stock survey	2	SS0635828
2009-03-27 14:34:00	15	Sheep fallen stock survey	2	SS0635800
2009-03-27 14:36:00	15	Sheep fallen stock survey	2	SS0635826
2009-03-26 15:40:00	15	Sheep fallen stock survey	2	SS0635721
2009-03-26 15:43:00	15	Sheep fallen stock survey	2	SS0635725
2009-03-26 15:44:00	15	Sheep fallen stock survey	2	SS0635702
2009-03-26 15:45:00	15	Sheep fallen stock survey	2	SS0635699
2009-03-27 14:52:00	15	Sheep fallen stock survey	2	SS0635834
2009-03-27 14:55:00	15	Sheep fallen stock survey	2	SS0635843
2009-03-27 14:55:00	15	Sheep fallen stock survey	2	SS0635858
2009-03-27 14:58:00	15	Sheep fallen stock survey	2	SS0635856
2009-03-27 14:49:00	15	Sheep fallen stock survey	2	SS0635853
2009-03-26 15:45:00	15	Sheep fallen stock survey	2	SS0635700
2009-03-26 15:47:00	15	Sheep fallen stock survey	2	SS0635696
2009-03-26 15:48:00	15	Sheep fallen stock survey	2	SS0635704
2009-03-26 15:55:00	15	Sheep fallen stock survey	2	SS0635763
2009-03-26 15:58:00	15	Sheep fallen stock survey	2	SS0635757
2009-03-26 15:59:00	15	Sheep fallen stock survey	2	SS0635756
2009-03-26 16:08:00	15	Sheep fallen stock survey	2	SS0635760
2009-03-26 16:09:00	15	Sheep fallen stock survey	2	SS0635768
2009-03-26 16:11:00	15	Sheep fallen stock survey	2	SS0635774
2009-03-26 16:11:00	15	Sheep fallen stock survey	2	SS0635773
2009-03-26 16:13:00	15	Sheep fallen stock survey	2	SS0635767
2009-03-26 16:14:00	15	Sheep fallen stock survey	2	SS0635769
2009-03-26 16:15:00	15	Sheep fallen stock survey	2	SS0635762
2009-03-26 16:16:00	15	Sheep fallen stock survey	2	SS0635746
2009-03-26 16:16:00	15	Sheep fallen stock survey	2	SS0635748
2009-03-26 16:02:00	15	Sheep fallen stock survey	2	SS0635770
2009-03-27 12:24:00	15	Sheep fallen stock survey	2	SS0635825
2009-03-27 12:30:00	15	Sheep fallen stock survey	2	SS0635877
2009-03-27 12:32:00	15	Sheep fallen stock survey	2	SS0635879
2009-03-27 12:33:00	15	Sheep fallen stock survey	2	SS0635801
2009-03-27 12:35:00	15	Sheep fallen stock survey	2	SS0635798
2009-03-27 12:39:00	15	Sheep fallen stock survey	2	SS0635806
2009-03-26 16:18:00	15	Sheep fallen stock survey	2	SS0635745
2009-03-26 16:20:00	15	Sheep fallen stock survey	2	SS0635752
2009-03-26 16:20:00	15	Sheep fallen stock survey	2	SS0635753
2009-03-26 16:21:00	15	Sheep fallen stock survey	2	SS0635749
2009-03-26 16:22:00	15	Sheep fallen stock survey	2	SS0635751
2009-03-26 16:23:00	15	Sheep fallen stock survey	2	SS0635784
2009-03-26 16:24:00	15	Sheep fallen stock survey	2	SS0635785
2009-03-11 11:14:00	15	Sheep fallen stock survey	2	SS9003479
2009-03-11 11:15:00	15	Sheep fallen stock survey	2	SS9003478
2009-03-11 11:15:00	15	Sheep fallen stock survey	2	SS9003476
2009-03-11 12:09:00	15	Sheep fallen stock survey	2	SS0640023
2009-03-11 12:11:00	15	Sheep fallen stock survey	2	SS0640039
2009-03-11 12:13:00	15	Sheep fallen stock survey	2	SS0640050
2009-03-11 12:14:00	15	Sheep fallen stock survey	2	SS0640045
2009-03-11 12:14:00	15	Sheep fallen stock survey	2	SS0640044
2009-03-11 12:15:00	15	Sheep fallen stock survey	2	SS0640041
2009-03-11 12:24:00	15	Sheep fallen stock survey	2	SS0640042
2009-03-11 12:25:00	15	Sheep fallen stock survey	2	SS0640049
2009-03-11 12:26:00	15	Sheep fallen stock survey	2	SS0640046
2009-03-11 12:29:00	15	Sheep fallen stock survey	2	SS0640043
2009-03-11 12:30:00	15	Sheep fallen stock survey	2	SS0640048
2009-03-11 12:30:00	15	Sheep fallen stock survey	2	SS0640066
2009-03-11 11:18:00	15	Sheep fallen stock survey	2	SS9003474
2009-03-11 11:20:00	15	Sheep fallen stock survey	2	SS9003473
2009-03-11 11:20:00	15	Sheep fallen stock survey	2	SS9003475
2009-03-11 11:29:00	15	Sheep fallen stock survey	2	SS9003472
2009-03-11 11:30:00	15	Sheep fallen stock survey	2	SS9003465
2009-03-11 11:30:00	15	Sheep fallen stock survey	2	SS9003466
2009-03-11 11:33:00	15	Sheep fallen stock survey	2	SS9003497
2009-03-11 11:34:00	15	Sheep fallen stock survey	2	SS9003496
2009-03-11 11:35:00	15	Sheep fallen stock survey	2	SS9003494
2009-03-12 09:06:00	14	Sheep abattoir survey	2	SS4-076452
2009-03-12 09:07:00	14	Sheep abattoir survey	2	SS4-076456
2009-03-12 09:07:00	14	Sheep abattoir survey	2	SS4-076458
2009-03-12 09:07:00	14	Sheep abattoir survey	2	SS4-076460
2009-03-12 09:08:00	14	Sheep abattoir survey	2	SS4-076462
2009-03-12 09:08:00	14	Sheep abattoir survey	2	SS4-076463
2009-03-12 09:07:00	14	Sheep abattoir survey	2	SS4-076461
2009-03-11 11:37:00	15	Sheep fallen stock survey	2	SS0640004
2009-03-11 11:38:00	15	Sheep fallen stock survey	2	SS0640003
2009-03-11 11:41:00	15	Sheep fallen stock survey	2	SS0640006
2009-03-11 11:47:00	15	Sheep fallen stock survey	2	SS0640008
2009-03-11 11:47:00	15	Sheep fallen stock survey	2	SS0640015
2009-03-11 11:49:00	15	Sheep fallen stock survey	2	SS0640017
2009-03-11 11:51:00	15	Sheep fallen stock survey	2	SS0640020
2009-03-11 11:55:00	15	Sheep fallen stock survey	2	SS0640025
2009-03-11 11:05:00	18	Sheep dead in transit	2	SS0628201
2009-03-11 11:08:00	15	Sheep fallen stock survey	2	SS9003477
2009-03-11 11:10:00	15	Sheep fallen stock survey	2	SS9003470
2009-03-11 11:58:00	15	Sheep fallen stock survey	2	SS0640032
2009-03-11 12:02:00	15	Sheep fallen stock survey	2	SS0640028
2009-03-11 12:03:00	15	Sheep fallen stock survey	2	SS0640033
2009-03-11 12:06:00	15	Sheep fallen stock survey	2	SS0640038
2009-03-11 12:08:00	15	Sheep fallen stock survey	2	SS0640024
2009-03-11 11:13:00	15	Sheep fallen stock survey	2	SS9003469
2009-04-03 12:18:00	15	Sheep fallen stock survey	2	SS0644167
2009-04-03 12:19:00	15	Sheep fallen stock survey	2	SS0644166
2009-04-03 10:13:00	15	Sheep fallen stock survey	4	SS0644083
2009-04-03 10:34:00	15	Sheep fallen stock survey	4	SS0644106
2009-03-19 13:25:00	15	Sheep fallen stock survey	2	SS0635293
2009-03-19 13:27:00	15	Sheep fallen stock survey	2	SS0635103
2009-03-18 15:12:00	15	Sheep fallen stock survey	2	SS0635301
2009-03-18 15:13:00	15	Sheep fallen stock survey	2	SS0635334
2009-03-18 15:13:00	15	Sheep fallen stock survey	2	SS0635333
2009-03-18 15:16:00	15	Sheep fallen stock survey	2	SS0635318
2009-03-18 15:17:00	15	Sheep fallen stock survey	2	SS0635315
2009-03-18 15:18:00	15	Sheep fallen stock survey	2	SS0635304
2009-03-18 15:20:00	15	Sheep fallen stock survey	2	SS0635391
2009-03-18 15:24:00	15	Sheep fallen stock survey	2	SS0635403
2009-03-18 15:27:00	15	Sheep fallen stock survey	2	SS0635311
2009-03-18 12:24:00	15	Sheep fallen stock survey	2	SS0635268
2009-03-18 12:24:00	15	Sheep fallen stock survey	2	SS0635374
2009-03-18 12:34:00	15	Sheep fallen stock survey	2	SS0635214
2009-03-18 12:36:00	15	Sheep fallen stock survey	2	SS0635032
2009-03-18 12:37:00	15	Sheep fallen stock survey	2	SS0635269
2009-03-18 12:38:00	15	Sheep fallen stock survey	2	SS0635378
2009-03-18 12:39:00	15	Sheep fallen stock survey	2	SS0635401
2009-03-18 12:44:00	15	Sheep fallen stock survey	2	SS0635386
2009-03-18 12:45:00	15	Sheep fallen stock survey	2	SS0635397
2009-03-18 12:45:00	15	Sheep fallen stock survey	2	SS0635396
2009-03-18 12:48:00	15	Sheep fallen stock survey	2	SS0635387
2009-03-18 12:49:00	15	Sheep fallen stock survey	2	SS0635385
2009-03-18 12:54:00	15	Sheep fallen stock survey	2	SS0635392
2009-03-18 13:00:00	15	Sheep fallen stock survey	2	SS0635380
2009-03-18 13:01:00	15	Sheep fallen stock survey	2	SS0635373
2009-03-18 13:03:00	15	Sheep fallen stock survey	2	SS0635364
2009-03-18 13:03:00	15	Sheep fallen stock survey	2	SS0635348
2009-03-18 13:04:00	15	Sheep fallen stock survey	2	SS0635351
2009-03-18 13:05:00	15	Sheep fallen stock survey	2	SS0635365
2009-03-18 13:06:00	15	Sheep fallen stock survey	2	SS0635384
2009-03-18 13:08:00	15	Sheep fallen stock survey	2	SS0635354
2009-03-18 13:10:00	15	Sheep fallen stock survey	2	SS0635344
2009-03-18 13:12:00	15	Sheep fallen stock survey	2	SS0635383
2009-03-18 13:14:00	15	Sheep fallen stock survey	2	SS0635363
2009-03-18 13:15:00	15	Sheep fallen stock survey	2	SS0635368
2009-03-18 14:21:00	15	Sheep fallen stock survey	2	SS0635369
2009-03-18 14:22:00	15	Sheep fallen stock survey	2	SS0635352
2009-03-18 14:25:00	15	Sheep fallen stock survey	2	SS0635353
2009-03-18 14:26:00	15	Sheep fallen stock survey	2	SS0635359
2009-03-18 14:26:00	15	Sheep fallen stock survey	2	SS0635358
2009-03-18 14:28:00	15	Sheep fallen stock survey	2	SS0635360
2009-03-18 14:28:00	15	Sheep fallen stock survey	2	SS0635357
2009-03-18 14:36:00	15	Sheep fallen stock survey	2	SS0635361
2009-03-18 14:37:00	15	Sheep fallen stock survey	2	SS0635345
2009-03-18 15:46:00	15	Sheep fallen stock survey	2	SS0635395
2009-03-18 15:48:00	15	Sheep fallen stock survey	2	SS0635394
2009-03-18 16:02:00	15	Sheep fallen stock survey	2	SS0635336
2009-03-18 16:11:00	15	Sheep fallen stock survey	2	SS0635324
2009-03-19 14:41:00	15	Sheep fallen stock survey	2	SS0635081
2009-03-19 14:43:00	15	Sheep fallen stock survey	2	SS0635165
2009-03-19 14:47:00	18	Sheep dead in transit	2	SS0628231
2009-03-19 14:48:00	18	Sheep dead in transit	2	SS0628232
2009-03-19 15:27:00	15	Sheep fallen stock survey	2	SS0635314
2009-03-19 15:31:00	15	Sheep fallen stock survey	2	SS0640472
2009-03-19 15:32:00	15	Sheep fallen stock survey	2	SS0640490
2009-03-19 15:34:00	15	Sheep fallen stock survey	2	SS0640463
2009-03-19 15:35:00	15	Sheep fallen stock survey	2	SS0640500
2009-03-19 15:36:00	15	Sheep fallen stock survey	2	SS0640492
2009-03-19 13:30:00	15	Sheep fallen stock survey	2	SS0635242
2009-03-19 13:21:00	15	Sheep fallen stock survey	2	SS0635060
2009-03-19 13:33:00	15	Sheep fallen stock survey	2	SS0635282
2009-03-19 13:35:00	15	Sheep fallen stock survey	2	SS0635208
2009-03-19 13:39:00	15	Sheep fallen stock survey	2	SS0635262
2009-03-19 13:40:00	15	Sheep fallen stock survey	2	SS0635228
2009-03-19 13:41:00	15	Sheep fallen stock survey	2	SS0635206
2009-03-19 13:42:00	15	Sheep fallen stock survey	2	SS0635291
2009-03-19 13:43:00	15	Sheep fallen stock survey	2	SS0635298
2009-03-19 13:44:00	15	Sheep fallen stock survey	2	SS0635274
2009-03-19 13:35:00	15	Sheep fallen stock survey	2	SS0635271
2009-03-19 13:47:00	15	Sheep fallen stock survey	2	SS0635273
2009-03-19 13:50:00	15	Sheep fallen stock survey	2	SS0635204
2009-03-19 13:51:00	15	Sheep fallen stock survey	2	SS0635279
2009-03-19 13:52:00	15	Sheep fallen stock survey	2	SS0635244
2009-03-19 13:54:00	15	Sheep fallen stock survey	2	SS0635289
2009-03-19 13:58:00	15	Sheep fallen stock survey	2	SS0635292
2009-03-19 14:10:00	15	Sheep fallen stock survey	2	SS0635202
2009-03-19 14:14:00	15	Sheep fallen stock survey	2	SS0635044
2009-03-19 14:15:00	15	Sheep fallen stock survey	2	SS0635195
2009-03-19 14:17:00	15	Sheep fallen stock survey	2	SS0635028
2009-03-19 14:18:00	15	Sheep fallen stock survey	2	SS0635300
2009-03-19 14:18:00	15	Sheep fallen stock survey	2	SS0635122
2009-03-19 14:21:00	15	Sheep fallen stock survey	2	SS0635121
2009-03-19 14:21:00	15	Sheep fallen stock survey	2	SS0635168
2009-03-19 14:25:00	15	Sheep fallen stock survey	2	SS0640456
2009-03-19 14:26:00	15	Sheep fallen stock survey	2	SS0635162
2009-03-19 14:27:00	15	Sheep fallen stock survey	2	SS0635159
2009-03-19 14:29:00	15	Sheep fallen stock survey	2	SS0640452
2009-03-19 14:30:00	15	Sheep fallen stock survey	2	SS0640460
2009-03-19 14:30:00	15	Sheep fallen stock survey	2	SS0640451
2009-03-19 14:31:00	15	Sheep fallen stock survey	2	SS0640459
2009-03-19 14:34:00	15	Sheep fallen stock survey	2	SS0640450
2009-03-19 14:35:00	15	Sheep fallen stock survey	2	SS0640479
2009-03-19 14:36:00	15	Sheep fallen stock survey	2	SS0640464
2009-03-19 14:40:00	15	Sheep fallen stock survey	2	SS0635054
2009-03-20 11:50:00	15	Sheep fallen stock survey	4	SS0633214
2009-03-19 16:43:00	15	Sheep fallen stock survey	2	SS0640494
2009-03-19 16:44:00	15	Sheep fallen stock survey	2	SS0635170
2009-03-19 07:38:00	15	Sheep fallen stock survey	2	SS0640484
2009-03-19 12:42:00	15	Sheep fallen stock survey	2	SS0635256
2009-03-19 12:49:00	15	Sheep fallen stock survey	2	SS0635253
2009-03-19 12:52:00	15	Sheep fallen stock survey	2	SS0635338
2009-03-19 12:53:00	15	Sheep fallen stock survey	2	SS0635340
2009-03-19 12:55:00	15	Sheep fallen stock survey	2	SS0635224
2009-03-19 14:58:00	18	Sheep dead in transit	2	SS0628242
2009-03-19 15:01:00	15	Sheep fallen stock survey	2	SS0635178
2009-03-19 15:03:00	15	Sheep fallen stock survey	2	SS0635184
2009-03-19 15:04:00	15	Sheep fallen stock survey	2	SS0635066
2009-03-19 12:57:00	15	Sheep fallen stock survey	2	SS0635307
2009-03-19 12:59:00	15	Sheep fallen stock survey	2	SS0635306
2009-03-19 13:00:00	15	Sheep fallen stock survey	2	SS0635321
2009-03-19 13:02:00	15	Sheep fallen stock survey	2	SS0635310
2009-03-19 13:04:00	15	Sheep fallen stock survey	2	SS0635330
2009-03-19 13:08:00	15	Sheep fallen stock survey	2	SS0635280
2009-03-19 12:56:00	15	Sheep fallen stock survey	2	SS0635309
2009-03-19 15:08:00	15	Sheep fallen stock survey	2	SS0635164
2009-03-19 15:09:00	15	Sheep fallen stock survey	2	SS0635198
2009-03-19 15:10:00	15	Sheep fallen stock survey	2	SS0635181
2009-03-19 15:11:00	15	Sheep fallen stock survey	2	SS0635192
2009-03-19 15:12:00	15	Sheep fallen stock survey	2	SS0635193
2009-03-19 15:13:00	15	Sheep fallen stock survey	2	SS0635267
2009-03-19 15:18:00	15	Sheep fallen stock survey	2	SS0635087
2009-03-11 11:53:00	15	Sheep fallen stock survey	2	SS0640018
2009-03-11 10:49:00	18	Sheep dead in transit	2	SS0628200
2009-03-11 11:07:00	18	Sheep dead in transit	2	SS0628202
2009-03-11 11:10:00	15	Sheep fallen stock survey	2	SS9003449
2009-03-11 11:56:00	15	Sheep fallen stock survey	2	SS0640027
2009-03-11 11:57:00	15	Sheep fallen stock survey	2	SS0640029
2009-03-11 12:01:00	15	Sheep fallen stock survey	2	SS0640031
2009-03-11 12:04:00	15	Sheep fallen stock survey	2	SS0640035
2009-03-11 12:05:00	15	Sheep fallen stock survey	2	SS0640036
2009-03-11 12:06:00	15	Sheep fallen stock survey	2	SS0640034
2009-03-11 12:08:00	15	Sheep fallen stock survey	2	SS0640026
2009-03-11 11:12:00	15	Sheep fallen stock survey	2	SS9003468
2009-03-11 11:11:00	15	Sheep fallen stock survey	2	SS9003467
2009-03-12 11:13:00	15	Sheep fallen stock survey	4	SS0640129
2009-03-12 11:15:00	17	Goat fallen stock survey	4	SS0640147
2009-03-12 11:21:00	15	Sheep fallen stock survey	4	SS0640110
2009-04-03 12:17:00	15	Sheep fallen stock survey	2	SS0644168
2009-04-03 12:20:00	15	Sheep fallen stock survey	2	SS0644165
2009-04-03 12:21:00	15	Sheep fallen stock survey	2	SS0644178
2009-04-03 12:22:00	15	Sheep fallen stock survey	2	SS0644179
2009-04-03 12:23:00	15	Sheep fallen stock survey	2	SS0644164
2009-04-03 11:14:00	15	Sheep fallen stock survey	4	SS0644113
2009-04-03 11:15:00	15	Sheep fallen stock survey	4	SS0644114
2009-04-03 10:41:00	15	Sheep fallen stock survey	4	SS0644150
2009-03-19 13:26:00	15	Sheep fallen stock survey	2	SS0635051
2009-03-19 13:28:00	15	Sheep fallen stock survey	2	SS0635240
2009-03-19 13:29:00	15	Sheep fallen stock survey	2	SS0635259
2009-03-19 13:30:00	15	Sheep fallen stock survey	2	SS0635284
2009-03-19 13:31:00	15	Sheep fallen stock survey	2	SS0635241
2009-03-19 13:32:00	15	Sheep fallen stock survey	2	SS0635239
2009-03-19 13:36:00	15	Sheep fallen stock survey	2	SS0635265
2009-03-19 13:37:00	15	Sheep fallen stock survey	2	SS0635248
2009-03-19 13:37:00	15	Sheep fallen stock survey	2	SS0635249
2009-03-19 13:38:00	15	Sheep fallen stock survey	2	SS0635283
2009-03-19 13:43:00	15	Sheep fallen stock survey	2	SS0635205
2009-03-19 13:46:00	15	Sheep fallen stock survey	2	SS0635250
2009-03-19 13:48:00	15	Sheep fallen stock survey	2	SS0635203
2009-03-19 13:48:00	15	Sheep fallen stock survey	2	SS0635297
2009-03-19 13:49:00	15	Sheep fallen stock survey	2	SS0635295
2009-03-19 13:52:00	15	Sheep fallen stock survey	2	SS0635215
2009-03-19 13:53:00	15	Sheep fallen stock survey	2	SS0635247
2009-03-19 13:56:00	15	Sheep fallen stock survey	2	SS0635278
2009-03-19 13:57:00	15	Sheep fallen stock survey	2	SS0635294
2009-03-19 13:59:00	15	Sheep fallen stock survey	2	SS0635209
2009-03-19 14:07:00	15	Sheep fallen stock survey	2	SS0635290
2009-03-19 14:13:00	15	Sheep fallen stock survey	2	SS0635287
2009-03-19 14:19:00	15	Sheep fallen stock survey	2	SS0635120
2009-03-19 14:20:00	15	Sheep fallen stock survey	2	SS0635102
2009-03-19 14:22:00	15	Sheep fallen stock survey	2	SS0635099
2009-03-19 14:23:00	15	Sheep fallen stock survey	2	SS0635095
2009-03-19 14:25:00	15	Sheep fallen stock survey	2	SS0640454
2009-03-19 14:33:00	15	Sheep fallen stock survey	2	SS0640480
2009-03-19 14:38:00	15	Sheep fallen stock survey	2	SS0635169
2009-03-20 11:49:00	15	Sheep fallen stock survey	4	SS0633145
2009-03-19 16:41:00	15	Sheep fallen stock survey	2	SS0640455
2009-03-19 16:42:00	15	Sheep fallen stock survey	2	SS0640483
2009-03-19 16:44:00	15	Sheep fallen stock survey	2	SS0635405
2009-03-19 16:45:00	15	Sheep fallen stock survey	2	SS0640461
2009-03-19 12:13:00	15	Sheep fallen stock survey	2	SS0635221
2009-03-19 12:13:00	15	Sheep fallen stock survey	2	SS0635226
2009-03-19 12:48:00	15	Sheep fallen stock survey	2	SS0635255
2009-03-18 15:19:00	15	Sheep fallen stock survey	2	SS0635388
2009-03-18 15:21:00	15	Sheep fallen stock survey	2	SS0635393
2009-03-18 15:22:00	15	Sheep fallen stock survey	2	SS0635400
2009-03-18 15:26:00	15	Sheep fallen stock survey	2	SS0635320
2009-03-18 12:07:00	15	Sheep fallen stock survey	2	SS0635377
2009-03-18 12:23:00	15	Sheep fallen stock survey	2	SS0635376
2009-03-18 12:46:00	15	Sheep fallen stock survey	2	SS0635399
2009-03-18 12:47:00	15	Sheep fallen stock survey	2	SS0635402
2009-03-18 12:49:00	15	Sheep fallen stock survey	2	SS0635390
2009-03-18 12:51:00	15	Sheep fallen stock survey	2	SS0635404
2009-03-18 12:52:00	15	Sheep fallen stock survey	2	SS0635389
2009-03-18 12:54:00	15	Sheep fallen stock survey	2	SS0635381
2009-03-18 13:02:00	15	Sheep fallen stock survey	2	SS0635375
2009-03-18 13:07:00	15	Sheep fallen stock survey	2	SS0635356
2009-03-18 13:08:00	15	Sheep fallen stock survey	2	SS0640462
2009-03-18 13:09:00	15	Sheep fallen stock survey	2	SS0635371
2009-03-18 13:12:00	15	Sheep fallen stock survey	2	SS0635382
2009-03-18 13:15:00	15	Sheep fallen stock survey	2	SS0635367
2009-03-18 14:23:00	15	Sheep fallen stock survey	2	SS0635243
2009-03-18 14:24:00	15	Sheep fallen stock survey	2	SS0635347
2009-03-18 14:29:00	15	Sheep fallen stock survey	2	SS0635370
2009-03-18 14:30:00	15	Sheep fallen stock survey	2	SS0635349
2009-03-18 14:31:00	15	Sheep fallen stock survey	2	SS0635238
2009-03-18 15:44:00	15	Sheep fallen stock survey	2	SS0635257
2009-03-18 15:45:00	15	Sheep fallen stock survey	2	SS0635398
2009-03-18 16:07:00	15	Sheep fallen stock survey	2	SS0635331
2009-03-18 16:12:00	15	Sheep fallen stock survey	2	SS0635326
2009-03-18 14:38:00	15	Sheep fallen stock survey	2	SS0635343
2009-03-19 14:41:00	15	Sheep fallen stock survey	2	SS0635141
2009-03-19 14:42:00	15	Sheep fallen stock survey	2	SS0640486
2009-03-19 14:42:00	15	Sheep fallen stock survey	2	SS0635065
2009-03-19 14:44:00	15	Sheep fallen stock survey	2	SS0635075
2009-03-19 14:46:00	15	Sheep fallen stock survey	2	SS0635061
2009-03-19 14:49:00	18	Sheep dead in transit	2	SS0628233
2009-03-19 14:50:00	18	Sheep dead in transit	2	SS0628234
2009-03-19 14:50:00	18	Sheep dead in transit	2	SS0628235
2009-03-19 14:51:00	18	Sheep dead in transit	2	SS0628236
2009-03-19 14:52:00	18	Sheep dead in transit	2	SS0628237
2009-03-19 14:53:00	18	Sheep dead in transit	2	SS0628238
2009-03-19 15:25:00	15	Sheep fallen stock survey	2	SS0635245
2009-03-19 15:26:00	15	Sheep fallen stock survey	2	SS0635266
2009-03-19 15:28:00	15	Sheep fallen stock survey	2	SS0640485
2009-03-19 15:29:00	15	Sheep fallen stock survey	2	SS0640478
2009-03-19 15:31:00	15	Sheep fallen stock survey	2	SS0635083
2009-03-19 15:33:00	15	Sheep fallen stock survey	2	SS0640489
2009-03-19 15:33:00	15	Sheep fallen stock survey	2	SS0640491
2009-03-19 15:35:00	15	Sheep fallen stock survey	2	SS0640498
2009-03-19 07:38:00	15	Sheep fallen stock survey	2	SS0640469
2009-03-19 12:49:00	15	Sheep fallen stock survey	2	SS0635223
2009-03-19 12:50:00	15	Sheep fallen stock survey	2	SS0635316
2009-03-19 12:51:00	15	Sheep fallen stock survey	2	SS0635261
2009-03-19 12:51:00	15	Sheep fallen stock survey	2	SS0635254
2009-03-19 12:54:00	15	Sheep fallen stock survey	2	SS0635341
2009-03-19 12:55:00	15	Sheep fallen stock survey	2	SS0635302
2009-03-19 14:54:00	18	Sheep dead in transit	2	SS0628239
2009-03-19 14:55:00	18	Sheep dead in transit	2	SS0628240
2009-03-19 14:57:00	18	Sheep dead in transit	2	SS0628241
2009-03-19 14:59:00	18	Sheep dead in transit	2	SS0628243
2009-03-19 15:00:00	18	Sheep dead in transit	2	SS0628244
2009-03-19 15:03:00	15	Sheep fallen stock survey	2	SS0635191
2009-03-19 15:05:00	15	Sheep fallen stock survey	2	SS0635117
2009-03-19 15:05:00	15	Sheep fallen stock survey	2	SS0635109
2009-03-19 15:06:00	15	Sheep fallen stock survey	2	SS0635187
2009-03-19 15:07:00	15	Sheep fallen stock survey	2	SS0635171
2009-03-19 12:58:00	15	Sheep fallen stock survey	2	SS0635327
2009-03-19 13:00:00	15	Sheep fallen stock survey	2	SS0635313
2009-03-19 13:01:00	15	Sheep fallen stock survey	2	SS0635308
2009-03-19 13:04:00	15	Sheep fallen stock survey	2	SS0635325
2009-03-19 13:05:00	15	Sheep fallen stock survey	2	SS0635329
2009-03-19 13:06:00	15	Sheep fallen stock survey	2	SS0635218
2009-03-19 13:07:00	15	Sheep fallen stock survey	2	SS0635219
2009-03-19 15:09:00	15	Sheep fallen stock survey	2	SS0635296
2009-03-19 15:11:00	15	Sheep fallen stock survey	2	SS0635148
2009-03-19 13:08:00	15	Sheep fallen stock survey	2	SS0635277
2009-03-19 13:09:00	15	Sheep fallen stock survey	2	SS0635270
2009-03-19 13:10:00	15	Sheep fallen stock survey	2	SS0635260
2009-03-19 13:13:00	15	Sheep fallen stock survey	2	SS0635275
2009-03-19 13:14:00	15	Sheep fallen stock survey	2	SS0635272
2009-03-19 13:15:00	15	Sheep fallen stock survey	2	SS0635276
2009-03-19 13:15:00	15	Sheep fallen stock survey	2	SS0635264
2009-03-19 13:17:00	15	Sheep fallen stock survey	2	SS0635288
2009-03-19 13:18:00	15	Sheep fallen stock survey	2	SS0635073
2009-03-19 13:20:00	15	Sheep fallen stock survey	2	SS0635097
2009-03-19 13:22:00	15	Sheep fallen stock survey	2	SS0635234
2009-03-19 13:24:00	15	Sheep fallen stock survey	2	SS0635152
2009-03-19 07:40:00	15	Sheep fallen stock survey	2	SS0635406
2009-03-19 07:41:00	15	Sheep fallen stock survey	2	SS0635407
2009-03-19 07:41:00	15	Sheep fallen stock survey	2	SS0635429
2009-03-19 07:48:00	15	Sheep fallen stock survey	2	SS0635430
2009-03-19 07:49:00	15	Sheep fallen stock survey	2	SS0635419
2009-03-19 07:49:00	15	Sheep fallen stock survey	2	SS0635433
2009-03-19 07:53:00	15	Sheep fallen stock survey	2	SS0635432
2009-03-19 09:09:00	15	Sheep fallen stock survey	2	SS0635423
2009-03-19 09:10:00	15	Sheep fallen stock survey	2	SS0635426
2009-03-19 09:12:00	15	Sheep fallen stock survey	2	SS0635421
2009-03-19 09:13:00	15	Sheep fallen stock survey	2	SS0635418
2009-03-19 09:16:00	15	Sheep fallen stock survey	2	SS0635414
2009-03-19 09:29:00	15	Sheep fallen stock survey	2	SS0635451
2009-03-19 09:31:00	15	Sheep fallen stock survey	2	SS0635472
2009-03-19 11:43:00	15	Sheep fallen stock survey	2	SS0635197
2009-03-19 11:53:00	15	Sheep fallen stock survey	2	SS0635116
2009-03-19 11:54:00	15	Sheep fallen stock survey	2	SS0635090
2009-03-19 11:55:00	15	Sheep fallen stock survey	2	SS0635098
2009-03-19 15:37:00	15	Sheep fallen stock survey	2	SS0640487
2009-03-19 15:38:00	15	Sheep fallen stock survey	2	SS0635448
2009-03-19 15:39:00	15	Sheep fallen stock survey	2	SS0640499
2009-03-19 15:40:00	15	Sheep fallen stock survey	2	SS0640493
2009-03-19 15:41:00	15	Sheep fallen stock survey	2	SS0640488
2009-03-19 15:42:00	15	Sheep fallen stock survey	2	SS0640497
2009-03-19 15:43:00	15	Sheep fallen stock survey	2	SS0635167
2009-03-19 15:44:00	15	Sheep fallen stock survey	2	SS0635231
2009-03-19 15:47:00	15	Sheep fallen stock survey	2	SS0640495
2009-03-19 11:59:00	15	Sheep fallen stock survey	2	SS0635233
2009-03-19 12:01:00	15	Sheep fallen stock survey	2	SS0635232
2009-03-19 12:03:00	15	Sheep fallen stock survey	2	SS0635211
2009-03-19 12:04:00	15	Sheep fallen stock survey	2	SS0635212
2009-03-19 12:05:00	15	Sheep fallen stock survey	2	SS0635213
2009-03-19 12:06:00	15	Sheep fallen stock survey	2	SS0635237
2009-03-19 12:09:00	15	Sheep fallen stock survey	2	SS0635236
2009-03-19 12:11:00	15	Sheep fallen stock survey	2	SS0635246
2009-03-19 12:12:00	15	Sheep fallen stock survey	2	SS0635252
2009-03-19 16:38:00	15	Sheep fallen stock survey	2	SS0635263
2009-03-19 16:39:00	15	Sheep fallen stock survey	2	SS0635146
2009-03-18 14:42:00	15	Sheep fallen stock survey	2	SS0635350
2009-03-18 14:44:00	15	Sheep fallen stock survey	2	SS0635346
2009-03-18 14:49:00	15	Sheep fallen stock survey	2	SS0635312
2009-03-18 14:55:00	15	Sheep fallen stock survey	2	SS0635216
2009-03-18 14:56:00	18	Sheep dead in transit	2	SS0628223
2009-03-18 15:00:00	18	Sheep dead in transit	2	SS0628225
2009-03-18 15:49:00	15	Sheep fallen stock survey	2	SS0635210
2009-03-18 15:50:00	15	Sheep fallen stock survey	2	SS0635286
2009-03-18 15:01:00	18	Sheep dead in transit	2	SS0628226
2009-03-18 15:03:00	18	Sheep dead in transit	2	SS0628227
2009-03-18 15:06:00	18	Sheep dead in transit	2	SS0628229
2009-03-18 15:51:00	15	Sheep fallen stock survey	2	SS0635230
2009-03-18 15:57:00	15	Sheep fallen stock survey	2	SS0635317
2009-03-18 15:58:00	15	Sheep fallen stock survey	2	SS0635332
2009-03-18 15:59:00	15	Sheep fallen stock survey	2	SS0635305
2009-03-18 16:13:00	15	Sheep fallen stock survey	2	SS0635323
2009-03-18 16:15:00	15	Sheep fallen stock survey	2	SS0635339
2009-03-18 15:07:00	18	Sheep dead in transit	2	SS0628230
2009-03-18 15:09:00	15	Sheep fallen stock survey	2	SS0635222
2009-03-18 15:11:00	15	Sheep fallen stock survey	2	SS0635319
2009-03-18 16:17:00	15	Sheep fallen stock survey	2	SS0635322
2009-03-18 16:19:00	15	Sheep fallen stock survey	2	SS0635335
2009-03-19 09:15:00	15	Sheep fallen stock survey	4	SS0635424
2009-06-11 08:43:00	14	Sheep abattoir survey	2	SS4-079960
2009-06-11 08:44:00	14	Sheep abattoir survey	2	SS4-079962
2009-06-11 08:44:00	14	Sheep abattoir survey	2	SS4-079963
2009-06-11 08:44:00	14	Sheep abattoir survey	2	SS4-079964
2009-06-11 08:44:00	14	Sheep abattoir survey	2	SS4-079965
2009-06-11 08:45:00	14	Sheep abattoir survey	2	SS4-079967
2009-06-11 08:45:00	14	Sheep abattoir survey	2	SS4-079969
2009-06-11 08:46:00	14	Sheep abattoir survey	2	SS4-079971
2009-06-11 08:48:00	14	Sheep abattoir survey	2	SS4-079976
2009-06-11 08:48:00	14	Sheep abattoir survey	2	SS4-079977
2009-06-11 08:49:00	14	Sheep abattoir survey	2	SS4-079981
2009-06-11 08:50:00	14	Sheep abattoir survey	2	SS4-079985
2009-06-11 08:51:00	14	Sheep abattoir survey	2	SS4-079987
2009-06-11 08:47:00	14	Sheep abattoir survey	2	SS4-079975
2009-06-11 08:53:00	14	Sheep abattoir survey	2	SS4-079993
2009-06-11 08:53:00	14	Sheep abattoir survey	2	SS4-079995
2009-06-11 08:54:00	14	Sheep abattoir survey	2	SS4-079997
2009-08-06 13:56:00	15	Sheep fallen stock survey	2	SS9008767
2009-08-06 14:01:00	15	Sheep fallen stock survey	2	SS9008707
2009-08-06 14:03:00	15	Sheep fallen stock survey	2	SS9008764
2009-08-06 14:07:00	15	Sheep fallen stock survey	2	SS9008814
2009-08-06 14:18:00	15	Sheep fallen stock survey	2	SS9008780
2009-08-06 14:21:00	15	Sheep fallen stock survey	2	SS9008702
2009-08-06 14:24:00	15	Sheep fallen stock survey	2	SS0634899
2009-08-06 14:44:00	17	Goat fallen stock survey	2	SS0634956
2009-08-06 14:49:00	17	Goat fallen stock survey	2	SS9008769
2009-08-06 14:52:00	15	Sheep fallen stock survey	2	SS9008696
2009-08-06 14:55:00	15	Sheep fallen stock survey	2	SS9008698
2009-08-05 13:54:00	18	Sheep dead in transit	2	SS9012378
2009-08-05 14:00:00	15	Sheep fallen stock survey	2	SS9008815
2009-08-07 07:57:00	14	Sheep abattoir survey	2	SS4-082485
2009-08-07 07:58:00	14	Sheep abattoir survey	2	SS4-082488
2009-08-07 08:02:00	14	Sheep abattoir survey	2	SS4-082492
2009-08-07 08:04:00	14	Sheep abattoir survey	2	SS4-082498
2009-08-07 08:05:00	14	Sheep abattoir survey	2	SS4-082500
2009-08-07 08:05:00	14	Sheep abattoir survey	2	SS4-082501
2009-08-07 08:05:00	14	Sheep abattoir survey	2	SS4-082502
2009-08-07 08:06:00	14	Sheep abattoir survey	2	SS4-082504
2009-08-07 08:07:00	14	Sheep abattoir survey	2	SS4-082505
2009-08-07 08:07:00	14	Sheep abattoir survey	2	SS4-082506
2009-08-07 08:07:00	14	Sheep abattoir survey	2	SS4-082507
2009-08-07 08:07:00	14	Sheep abattoir survey	2	SS4-082508
2009-08-07 08:08:00	14	Sheep abattoir survey	2	SS4-082510
2009-08-07 08:08:00	14	Sheep abattoir survey	2	SS4-082511
2009-08-07 08:08:00	14	Sheep abattoir survey	2	SS4-082512
2009-08-07 08:09:00	14	Sheep abattoir survey	2	SS4-082514
2009-08-07 08:10:00	14	Sheep abattoir survey	2	SS4-082517
2009-08-07 08:11:00	14	Sheep abattoir survey	2	SS4-082518
2009-08-07 08:11:00	14	Sheep abattoir survey	2	SS4-082519
2009-08-07 08:12:00	14	Sheep abattoir survey	2	SS4-082523
2009-08-07 08:13:00	14	Sheep abattoir survey	2	SS4-082527
2009-08-07 08:14:00	14	Sheep abattoir survey	2	SS4-082528
2009-08-07 08:14:00	14	Sheep abattoir survey	2	SS4-082530
2009-08-05 14:15:00	15	Sheep fallen stock survey	2	SS9008830
2009-08-05 14:25:00	15	Sheep fallen stock survey	2	SS9008796
2009-08-05 14:28:00	15	Sheep fallen stock survey	2	SS9008786
2009-08-05 14:31:00	17	Goat fallen stock survey	2	SS9008806
2009-08-05	15	Sheep fallen stock survey	2	SS9008800
2009-08-06 13:53:00	15	Sheep fallen stock survey	2	SS9008820
2009-12-02 09:50:00	14	Sheep abattoir survey	2	SS4-084509
2009-12-02 09:50:00	14	Sheep abattoir survey	2	SS4-084510
2009-06-11 08:54:00	14	Sheep abattoir survey	2	SS4-079999
2009-06-11 08:54:00	14	Sheep abattoir survey	2	SS4-080001
2009-06-11 08:51:00	14	Sheep abattoir survey	2	SS4-079988
2009-06-11 08:52:00	14	Sheep abattoir survey	2	SS4-079989
2009-06-11 08:56:00	14	Sheep abattoir survey	2	SS4-080005
2009-06-11 09:07:00	14	Sheep abattoir survey	2	SS4-080018
2009-03-19 13:10:00	15	Sheep fallen stock survey	2	SS0635207
2009-03-19 13:12:00	15	Sheep fallen stock survey	2	SS0635258
2009-03-19 13:16:00	15	Sheep fallen stock survey	2	SS0635281
2009-03-19 13:19:00	15	Sheep fallen stock survey	2	SS0635143
2009-03-19 13:23:00	15	Sheep fallen stock survey	2	SS0635235
2009-03-19 07:39:00	15	Sheep fallen stock survey	2	SS0635409
2009-03-19 07:40:00	15	Sheep fallen stock survey	2	SS0635408
2009-03-19 07:42:00	15	Sheep fallen stock survey	2	SS0635415
2009-03-19 07:43:00	15	Sheep fallen stock survey	2	SS0635427
2009-03-19 07:44:00	17	Goat fallen stock survey	2	SS0635436
2009-03-19 07:45:00	15	Sheep fallen stock survey	2	SS0635434
2009-03-19 07:45:00	15	Sheep fallen stock survey	2	SS0635425
2009-03-19 07:46:00	17	Goat fallen stock survey	2	SS0635437
2009-03-19 07:47:00	17	Goat fallen stock survey	2	SS0635428
2009-03-19 07:50:00	15	Sheep fallen stock survey	2	SS0635420
2009-03-19 07:51:00	15	Sheep fallen stock survey	2	SS0635435
2009-03-19 09:08:00	15	Sheep fallen stock survey	2	SS0635422
2009-03-19 09:12:00	15	Sheep fallen stock survey	2	SS0635417
2009-03-19 09:16:00	15	Sheep fallen stock survey	2	SS0635412
2009-03-19 09:17:00	15	Sheep fallen stock survey	2	SS0635411
2009-03-19 09:22:00	15	Sheep fallen stock survey	2	SS0635413
2009-03-19 09:23:00	15	Sheep fallen stock survey	2	SS0635410
2009-03-19 09:25:00	15	Sheep fallen stock survey	2	SS0635450
2009-03-19 09:30:00	15	Sheep fallen stock survey	2	SS0635455
2009-03-19 09:32:00	15	Sheep fallen stock survey	2	SS0635449
2009-03-19 11:56:00	15	Sheep fallen stock survey	2	SS0635107
2009-03-19 11:57:00	15	Sheep fallen stock survey	2	SS0635062
2009-03-19 15:38:00	15	Sheep fallen stock survey	2	SS0640496
2009-03-19 15:41:00	15	Sheep fallen stock survey	2	SS0640466
2009-03-19 15:45:00	15	Sheep fallen stock survey	2	SS0635179
2009-03-19 15:46:00	15	Sheep fallen stock survey	2	SS0640474
2009-03-19 15:47:00	15	Sheep fallen stock survey	2	SS0635299
2009-03-19 12:00:00	15	Sheep fallen stock survey	2	SS0635225
2009-03-19 12:02:00	15	Sheep fallen stock survey	2	SS0635229
2009-03-19 12:06:00	15	Sheep fallen stock survey	2	SS0635220
2009-03-19 12:07:00	15	Sheep fallen stock survey	2	SS0635217
2009-03-19 11:58:00	15	Sheep fallen stock survey	2	SS0635251
2009-03-19 15:49:00	15	Sheep fallen stock survey	2	SS0635227
2009-03-19 15:50:00	15	Sheep fallen stock survey	2	SS0635285
2009-03-19 16:37:00	15	Sheep fallen stock survey	2	SS0635201
2009-03-19 16:40:00	15	Sheep fallen stock survey	2	SS0640453
2009-03-19 16:41:00	15	Sheep fallen stock survey	2	SS0640458
2009-03-18 14:39:00	15	Sheep fallen stock survey	2	SS0635362
2009-03-18 14:40:00	15	Sheep fallen stock survey	2	SS0635366
2009-03-18 14:44:00	15	Sheep fallen stock survey	2	SS0635342
2009-03-18 14:46:00	15	Sheep fallen stock survey	2	SS0635355
2009-03-18 14:47:00	15	Sheep fallen stock survey	2	SS0635372
2009-03-18 14:47:00	15	Sheep fallen stock survey	2	SS0635303
2009-03-18 14:58:00	18	Sheep dead in transit	2	SS0628224
2009-03-18 15:04:00	18	Sheep dead in transit	2	SS0628228
2009-03-18 15:56:00	15	Sheep fallen stock survey	2	SS0635328
2009-03-18 16:14:00	15	Sheep fallen stock survey	2	SS0635337
2009-06-11 08:44:00	14	Sheep abattoir survey	2	SS4-079961
2009-06-11 08:44:00	14	Sheep abattoir survey	2	SS4-079966
2009-06-11 08:45:00	14	Sheep abattoir survey	2	SS4-079968
2009-06-11 08:46:00	14	Sheep abattoir survey	2	SS4-079970
2009-06-11 08:47:00	14	Sheep abattoir survey	2	SS4-079972
2009-06-11 08:47:00	14	Sheep abattoir survey	2	SS4-079973
2009-06-11 08:48:00	14	Sheep abattoir survey	2	SS4-079978
2009-06-11 08:48:00	14	Sheep abattoir survey	2	SS4-079979
2009-06-11 08:48:00	14	Sheep abattoir survey	2	SS4-079980
2009-06-11 08:50:00	14	Sheep abattoir survey	2	SS4-079982
2009-06-11 08:50:00	14	Sheep abattoir survey	2	SS4-079983
2009-06-11 08:50:00	14	Sheep abattoir survey	2	SS4-079984
2009-06-11 08:51:00	14	Sheep abattoir survey	2	SS4-079986
2009-06-11 08:47:00	14	Sheep abattoir survey	2	SS4-079974
2009-06-11 08:52:00	14	Sheep abattoir survey	2	SS4-079990
2009-06-11 08:52:00	14	Sheep abattoir survey	2	SS4-079991
2009-06-11 08:52:00	14	Sheep abattoir survey	2	SS4-079992
2009-06-11 08:53:00	14	Sheep abattoir survey	2	SS4-079994
2009-06-11 08:53:00	14	Sheep abattoir survey	2	SS4-079996
2009-06-11 08:54:00	14	Sheep abattoir survey	2	SS4-079998
2009-06-11 08:54:00	14	Sheep abattoir survey	2	SS4-080000
2009-06-11 08:56:00	14	Sheep abattoir survey	2	SS4-080004
2009-06-11 08:57:00	14	Sheep abattoir survey	2	SS4-080006
2009-06-11 08:57:00	14	Sheep abattoir survey	2	SS4-080007
2009-06-11 08:57:00	14	Sheep abattoir survey	2	SS4-080008
2009-06-11 08:59:00	14	Sheep abattoir survey	2	SS4-080009
2009-06-11 08:59:00	14	Sheep abattoir survey	2	SS4-080010
2009-06-11 08:59:00	14	Sheep abattoir survey	2	SS4-080011
2009-06-11 09:05:00	14	Sheep abattoir survey	2	SS4-080012
2009-06-11 09:05:00	14	Sheep abattoir survey	2	SS4-080013
2009-06-11 09:06:00	14	Sheep abattoir survey	2	SS4-080014
2009-06-11 09:06:00	14	Sheep abattoir survey	2	SS4-080015
2009-06-11 08:54:00	14	Sheep abattoir survey	2	SS4-080002
2009-06-11 08:55:00	14	Sheep abattoir survey	2	SS4-080003
2009-06-11 09:07:00	14	Sheep abattoir survey	2	SS4-080020
2009-06-11 09:07:00	14	Sheep abattoir survey	2	SS4-080021
2009-06-11 09:07:00	14	Sheep abattoir survey	2	SS4-080023
2009-06-11 09:08:00	14	Sheep abattoir survey	2	SS4-080028
2009-06-11 09:06:00	14	Sheep abattoir survey	2	SS4-080017
2009-06-11 09:09:00	14	Sheep abattoir survey	2	SS4-080030
2009-06-11 09:10:00	14	Sheep abattoir survey	2	SS4-080032
2009-06-11 09:11:00	14	Sheep abattoir survey	2	SS4-080034
2009-06-11 09:11:00	14	Sheep abattoir survey	2	SS4-080037
2009-06-11 09:11:00	14	Sheep abattoir survey	2	SS4-080038
2009-06-11 09:11:00	14	Sheep abattoir survey	2	SS4-080039
2009-06-11 09:12:00	14	Sheep abattoir survey	2	SS4-080041
2009-06-11 09:12:00	14	Sheep abattoir survey	2	SS4-080042
2009-06-11 09:12:00	14	Sheep abattoir survey	2	SS4-080043
2009-06-11 09:12:00	14	Sheep abattoir survey	2	SS4-080044
2009-06-11 09:12:00	14	Sheep abattoir survey	2	SS4-080046
2009-06-11 09:12:00	14	Sheep abattoir survey	2	SS4-080047
2009-06-11 10:30:00	14	Sheep abattoir survey	2	SS4-080051
2009-08-06 13:58:00	15	Sheep fallen stock survey	2	SS9008720
2009-08-06 14:10:00	15	Sheep fallen stock survey	2	SS9008782
2009-08-06 14:12:00	15	Sheep fallen stock survey	2	SS9008783
2009-08-06 14:15:00	17	Goat fallen stock survey	2	SS9008695
2009-08-06 14:30:00	15	Sheep fallen stock survey	2	SS9008738
2009-08-06 14:47:00	15	Sheep fallen stock survey	2	SS0634958
2009-08-07 07:56:00	14	Sheep abattoir survey	2	SS4-082481
2009-08-07 07:56:00	14	Sheep abattoir survey	2	SS4-082482
2009-08-07 07:57:00	14	Sheep abattoir survey	2	SS4-082483
2009-08-07 07:57:00	14	Sheep abattoir survey	2	SS4-082484
2009-08-07 07:58:00	14	Sheep abattoir survey	2	SS4-082486
2009-08-07 07:58:00	14	Sheep abattoir survey	2	SS4-082487
2009-08-07 07:59:00	14	Sheep abattoir survey	2	SS4-082489
2009-08-07 07:59:00	14	Sheep abattoir survey	2	SS4-082490
2009-08-07 07:59:00	14	Sheep abattoir survey	2	SS4-082491
2009-08-07 08:03:00	14	Sheep abattoir survey	2	SS4-082493
2009-08-07 08:03:00	14	Sheep abattoir survey	2	SS4-082494
2009-08-07 08:03:00	14	Sheep abattoir survey	2	SS4-082495
2009-08-07 08:04:00	14	Sheep abattoir survey	2	SS4-082496
2009-08-07 08:04:00	14	Sheep abattoir survey	2	SS4-082497
2009-08-07 08:05:00	14	Sheep abattoir survey	2	SS4-082499
2009-08-07 08:06:00	14	Sheep abattoir survey	2	SS4-082503
2009-08-07 08:08:00	14	Sheep abattoir survey	2	SS4-082509
2009-08-07 08:09:00	14	Sheep abattoir survey	2	SS4-082513
2009-08-07 08:10:00	14	Sheep abattoir survey	2	SS4-082515
2009-08-07 08:10:00	14	Sheep abattoir survey	2	SS4-082516
2009-08-07 08:11:00	14	Sheep abattoir survey	2	SS4-082520
2009-08-07 08:12:00	14	Sheep abattoir survey	2	SS4-082521
2009-08-07 08:12:00	14	Sheep abattoir survey	2	SS4-082522
2009-08-07 08:13:00	14	Sheep abattoir survey	2	SS4-082524
2009-08-07 08:13:00	14	Sheep abattoir survey	2	SS4-082525
2009-08-07 08:13:00	14	Sheep abattoir survey	2	SS4-082526
2009-08-07 08:14:00	14	Sheep abattoir survey	2	SS4-082529
2009-08-05 14:03:00	15	Sheep fallen stock survey	2	SS9008828
2009-08-05 14:12:00	15	Sheep fallen stock survey	2	SS9008824
2009-08-05 14:20:00	17	Goat fallen stock survey	2	SS9008829
2009-06-11 09:07:00	14	Sheep abattoir survey	2	SS4-080019
2009-06-11 09:07:00	14	Sheep abattoir survey	2	SS4-080022
2009-06-11 09:08:00	14	Sheep abattoir survey	2	SS4-080024
2009-06-11 09:08:00	14	Sheep abattoir survey	2	SS4-080025
2009-06-11 09:08:00	14	Sheep abattoir survey	2	SS4-080026
2009-06-11 09:08:00	14	Sheep abattoir survey	2	SS4-080027
2009-06-11 09:08:00	14	Sheep abattoir survey	2	SS4-080029
2009-06-11 09:06:00	14	Sheep abattoir survey	2	SS4-080016
2009-06-11 09:09:00	14	Sheep abattoir survey	2	SS4-080031
2009-06-11 09:11:00	14	Sheep abattoir survey	2	SS4-080033
2009-06-11 09:11:00	14	Sheep abattoir survey	2	SS4-080036
2009-06-11 09:11:00	14	Sheep abattoir survey	2	SS4-080040
2009-06-11 09:12:00	14	Sheep abattoir survey	2	SS4-080045
2009-06-11 09:11:00	14	Sheep abattoir survey	2	SS4-080035
2009-06-11 10:30:00	14	Sheep abattoir survey	2	SS4-080048
2009-06-11 10:30:00	14	Sheep abattoir survey	2	SS4-080049
2009-06-11 10:30:00	14	Sheep abattoir survey	2	SS4-080050
2009-06-11 10:31:00	14	Sheep abattoir survey	2	SS4-080052
2009-03-30 16:33:00	15	Sheep fallen stock survey	2	SS0635991
2009-03-30 16:28:00	15	Sheep fallen stock survey	2	SS0635987
2009-03-30 16:38:00	15	Sheep fallen stock survey	2	SS0635994
2009-03-31 08:50:00	15	Sheep fallen stock survey	2	SS0633510
2009-03-31 08:50:00	15	Sheep fallen stock survey	2	SS0633509
2009-03-31 08:53:00	15	Sheep fallen stock survey	2	SS0633525
2009-03-31 08:54:00	15	Sheep fallen stock survey	2	SS0633519
2009-03-31 08:55:00	15	Sheep fallen stock survey	2	SS0633522
2009-03-31 08:56:00	15	Sheep fallen stock survey	2	SS0633524
2009-03-31 09:00:00	15	Sheep fallen stock survey	2	SS0633527
2009-03-30 16:39:00	15	Sheep fallen stock survey	2	SS0635993
2009-03-30 16:40:00	15	Sheep fallen stock survey	2	SS0635999
2009-03-30 16:42:00	15	Sheep fallen stock survey	2	SS0636000
2009-03-30 16:43:00	15	Sheep fallen stock survey	2	SS0635998
2009-03-30 16:44:00	15	Sheep fallen stock survey	2	SS0633506
2009-03-30 14:29:00	15	Sheep fallen stock survey	2	SS0635924
2009-03-30 14:31:00	15	Sheep fallen stock survey	2	SS0635919
2009-03-30 11:27:00	15	Sheep fallen stock survey	2	SS0635955
2009-03-30 14:33:00	15	Sheep fallen stock survey	2	SS0635914
2009-03-30 14:35:00	15	Sheep fallen stock survey	2	SS0635951
2009-03-30 14:36:00	15	Sheep fallen stock survey	2	SS0635952
2009-03-30 14:37:00	15	Sheep fallen stock survey	2	SS0635906
2009-03-30 14:39:00	15	Sheep fallen stock survey	2	SS0635953
2009-03-30 14:43:00	15	Sheep fallen stock survey	2	SS0635959
2009-03-30 15:04:00	15	Sheep fallen stock survey	2	SS0635941
2009-03-30 15:06:00	15	Sheep fallen stock survey	2	SS0635940
2009-03-30 15:07:00	15	Sheep fallen stock survey	2	SS0635936
2009-03-30 15:08:00	15	Sheep fallen stock survey	2	SS0635929
2009-03-30 15:09:00	15	Sheep fallen stock survey	2	SS0635964
2009-03-30 15:14:00	15	Sheep fallen stock survey	2	SS0635890
2009-03-30 15:15:00	15	Sheep fallen stock survey	2	SS0635905
2009-03-30 15:19:00	15	Sheep fallen stock survey	2	SS0635949
2009-03-30 15:43:00	15	Sheep fallen stock survey	2	SS0635948
2009-03-30 15:43:00	15	Sheep fallen stock survey	2	SS0635954
2009-03-30 15:46:00	15	Sheep fallen stock survey	2	SS0635928
2009-03-30 15:23:00	15	Sheep fallen stock survey	2	SS0635911
2009-03-30 15:24:00	15	Sheep fallen stock survey	2	SS0635915
2009-03-30 15:28:00	15	Sheep fallen stock survey	35	SS0635909
2009-03-30 15:33:00	15	Sheep fallen stock survey	2	SS0635920
2009-03-30 15:38:00	15	Sheep fallen stock survey	2	SS0635900
2009-03-30 15:39:00	15	Sheep fallen stock survey	2	SS0635942
2009-03-30 15:40:00	15	Sheep fallen stock survey	2	SS0635922
2009-03-30 15:41:00	15	Sheep fallen stock survey	2	SS0635913
2009-03-30 16:03:00	15	Sheep fallen stock survey	2	SS0635927
2009-03-30 16:04:00	15	Sheep fallen stock survey	2	SS0635935
2009-03-30 16:06:00	15	Sheep fallen stock survey	2	SS0635938
2009-03-30 16:10:00	15	Sheep fallen stock survey	2	SS0635933
2009-03-30 16:11:00	15	Sheep fallen stock survey	2	SS0635973
2009-03-30 16:11:00	15	Sheep fallen stock survey	2	SS0635975
2009-03-30 16:14:00	15	Sheep fallen stock survey	2	SS0635974
2009-03-30 16:14:00	15	Sheep fallen stock survey	2	SS0635972
2009-03-30 16:16:00	15	Sheep fallen stock survey	2	SS0635981
2009-03-30 16:17:00	15	Sheep fallen stock survey	2	SS0635979
2009-03-30 15:48:00	15	Sheep fallen stock survey	2	SS0635932
2009-03-30 15:50:00	15	Sheep fallen stock survey	2	SS0635930
2009-03-30 15:51:00	15	Sheep fallen stock survey	2	SS0635897
2009-03-30 15:53:00	15	Sheep fallen stock survey	2	SS0635895
2009-03-30 15:55:00	15	Sheep fallen stock survey	2	SS0635891
2009-03-30 15:56:00	15	Sheep fallen stock survey	2	SS0635934
2009-03-30 14:46:00	15	Sheep fallen stock survey	2	SS0635939
2009-03-31 08:41:00	15	Sheep fallen stock survey	2	SS0633503
2009-03-31 08:42:00	15	Sheep fallen stock survey	2	SS0633501
2009-03-31 08:46:00	15	Sheep fallen stock survey	2	SS0633508
2009-03-31 08:47:00	15	Sheep fallen stock survey	2	SS0633513
2009-03-31 09:03:00	15	Sheep fallen stock survey	2	SS0633537
2009-03-31 09:03:00	15	Sheep fallen stock survey	2	SS0633530
2009-03-31 09:04:00	15	Sheep fallen stock survey	2	SS0633534
2009-03-31 09:05:00	15	Sheep fallen stock survey	2	SS0633518
2009-03-30 16:01:00	15	Sheep fallen stock survey	2	SS0635893
2009-03-30 16:02:00	15	Sheep fallen stock survey	2	SS0635908
2009-03-31 08:42:00	14	Sheep abattoir survey	2	SS4-077145
2009-03-31 08:42:00	14	Sheep abattoir survey	2	SS4-077147
2009-03-31 08:43:00	14	Sheep abattoir survey	2	SS4-077149
2009-03-31 08:43:00	14	Sheep abattoir survey	2	SS4-077151
2009-03-31 08:43:00	14	Sheep abattoir survey	2	SS4-077153
2009-03-31 08:44:00	14	Sheep abattoir survey	2	SS4-077154
2009-03-31 08:44:00	14	Sheep abattoir survey	2	SS4-077155
2009-03-31 08:45:00	14	Sheep abattoir survey	2	SS4-077158
2009-03-31 08:45:00	14	Sheep abattoir survey	2	SS4-077159
2009-03-31 08:45:00	14	Sheep abattoir survey	2	SS4-077160
2009-03-31 08:45:00	14	Sheep abattoir survey	2	SS4-077163
2009-03-31 08:46:00	14	Sheep abattoir survey	2	SS4-077165
2009-03-31 08:47:00	14	Sheep abattoir survey	2	SS4-077171
2009-03-31 08:47:00	14	Sheep abattoir survey	2	SS4-077170
2009-03-31 08:40:00	14	Sheep abattoir survey	2	SS4-077140
2009-03-31 08:41:00	14	Sheep abattoir survey	2	SS4-077141
2009-03-31 08:41:00	14	Sheep abattoir survey	2	SS4-077142
2009-03-31 08:41:00	14	Sheep abattoir survey	2	SS4-077143
2009-03-30 16:23:00	15	Sheep fallen stock survey	2	SS0635985
2009-03-30 16:29:00	15	Sheep fallen stock survey	2	SS0635990
2009-03-30 16:31:00	15	Sheep fallen stock survey	2	SS0635989
2009-10-08 08:36:00	14	Sheep abattoir survey	2	SS4-084225
2009-10-08 08:47:00	14	Sheep abattoir survey	2	SS4-084226
2009-10-08 08:48:00	14	Sheep abattoir survey	2	SS4-084228
2009-10-08 08:49:00	14	Sheep abattoir survey	2	SS4-084230
2009-10-08 08:51:00	14	Sheep abattoir survey	2	SS4-084232
2009-10-08 08:51:00	14	Sheep abattoir survey	2	SS4-084233
2009-10-08 08:51:00	14	Sheep abattoir survey	2	SS4-084236
2009-10-08 08:52:00	14	Sheep abattoir survey	2	SS4-084237
2009-10-08 09:01:00	14	Sheep abattoir survey	2	SS4-084241
2009-10-08 09:01:00	14	Sheep abattoir survey	2	SS4-084242
2009-10-08 09:14:00	14	Sheep abattoir survey	2	SS4-084249
2009-10-08 09:19:00	14	Sheep abattoir survey	2	SS4-084253
2009-10-08 09:19:00	14	Sheep abattoir survey	2	SS4-084254
2009-10-08 09:19:00	14	Sheep abattoir survey	2	SS4-084255
2009-10-08 09:20:00	14	Sheep abattoir survey	2	SS4-084258
2009-10-08 09:20:00	14	Sheep abattoir survey	2	SS4-084259
2009-10-08 09:21:00	14	Sheep abattoir survey	2	SS4-084260
2009-10-08 09:22:00	14	Sheep abattoir survey	2	SS4-084261
2009-10-08 09:25:00	14	Sheep abattoir survey	2	SS4-084265
2009-10-08 09:26:00	14	Sheep abattoir survey	2	SS4-084268
2009-10-08 09:26:00	14	Sheep abattoir survey	2	SS4-084269
2009-10-08 09:26:00	14	Sheep abattoir survey	2	SS4-084270
2009-10-08 09:27:00	14	Sheep abattoir survey	2	SS4-084271
2009-10-08 09:27:00	14	Sheep abattoir survey	2	SS4-084273
2009-10-08 09:29:00	14	Sheep abattoir survey	2	SS4-084275
2009-10-06 11:56:00	18	Sheep dead in transit	2	SS9013569
2009-10-06 12:03:00	18	Sheep dead in transit	2	SS9013571
2009-12-02 09:50:00	14	Sheep abattoir survey	2	SS4-084511
2009-12-02 09:51:00	14	Sheep abattoir survey	2	SS4-084512
2009-12-02 09:51:00	14	Sheep abattoir survey	2	SS4-084514
2009-08-05 14:23:00	15	Sheep fallen stock survey	2	SS9008794
2009-08-06 13:49:00	18	Sheep dead in transit	2	SS9012379
2009-08-05 14:18:00	15	Sheep fallen stock survey	4	SS9008825
2009-03-30 16:45:00	15	Sheep fallen stock survey	2	SS0633505
2009-03-30 16:46:00	15	Sheep fallen stock survey	2	SS0633504
2009-03-31 08:43:00	15	Sheep fallen stock survey	2	SS0633507
2009-03-31 08:44:00	15	Sheep fallen stock survey	2	SS0633515
2009-03-31 08:45:00	15	Sheep fallen stock survey	2	SS0633512
2009-03-31 08:47:00	15	Sheep fallen stock survey	2	SS0633516
2009-03-31 08:48:00	15	Sheep fallen stock survey	2	SS0633511
2009-03-30 16:03:00	15	Sheep fallen stock survey	2	SS0635910
2009-03-31 08:42:00	14	Sheep abattoir survey	2	SS4-077144
2009-03-31 08:42:00	14	Sheep abattoir survey	2	SS4-077146
2009-03-31 08:42:00	14	Sheep abattoir survey	2	SS4-077148
2009-03-31 08:43:00	14	Sheep abattoir survey	2	SS4-077150
2009-03-31 08:43:00	14	Sheep abattoir survey	2	SS4-077152
2009-03-31 08:44:00	14	Sheep abattoir survey	2	SS4-077156
2009-03-31 08:44:00	14	Sheep abattoir survey	2	SS4-077157
2009-03-31 08:45:00	14	Sheep abattoir survey	2	SS4-077161
2009-03-31 08:45:00	14	Sheep abattoir survey	2	SS4-077162
2009-03-31 08:46:00	14	Sheep abattoir survey	2	SS4-077164
2009-03-31 08:46:00	14	Sheep abattoir survey	2	SS4-077166
2009-03-31 08:46:00	14	Sheep abattoir survey	2	SS4-077167
2009-03-31 08:47:00	14	Sheep abattoir survey	2	SS4-077168
2009-03-31 08:47:00	14	Sheep abattoir survey	2	SS4-077169
2009-03-30 16:22:00	15	Sheep fallen stock survey	2	SS0635969
2009-03-30 16:22:00	15	Sheep fallen stock survey	2	SS0635916
2009-03-30 16:24:00	15	Sheep fallen stock survey	2	SS0635983
2009-03-30 16:25:00	15	Sheep fallen stock survey	2	SS0635967
2009-03-30 16:25:00	15	Sheep fallen stock survey	2	SS0635982
2009-03-30 16:26:00	15	Sheep fallen stock survey	2	SS0635980
2009-03-30 16:27:00	15	Sheep fallen stock survey	2	SS0635992
2009-03-30 16:29:00	15	Sheep fallen stock survey	2	SS0635986
2009-03-30 16:30:00	15	Sheep fallen stock survey	2	SS0635988
2009-03-30 16:38:00	15	Sheep fallen stock survey	2	SS0635995
2009-03-31 08:49:00	15	Sheep fallen stock survey	2	SS0633514
2009-03-31 08:52:00	15	Sheep fallen stock survey	2	SS0633523
2009-03-31 08:53:00	15	Sheep fallen stock survey	2	SS0633520
2009-03-31 08:56:00	15	Sheep fallen stock survey	2	SS0633517
2009-03-31 08:57:00	15	Sheep fallen stock survey	2	SS0633532
2009-03-31 08:59:00	15	Sheep fallen stock survey	2	SS0633535
2009-03-31 08:58:00	15	Sheep fallen stock survey	2	SS0633529
2009-03-31 09:00:00	15	Sheep fallen stock survey	2	SS0633528
2009-03-31 09:01:00	15	Sheep fallen stock survey	2	SS0633526
2009-03-31 09:01:00	15	Sheep fallen stock survey	2	SS0633536
2009-03-31 09:02:00	15	Sheep fallen stock survey	2	SS0633533
2009-03-30 16:41:00	15	Sheep fallen stock survey	2	SS0635997
2009-03-30 16:43:00	15	Sheep fallen stock survey	2	SS0635996
2009-03-30 16:45:00	15	Sheep fallen stock survey	2	SS0633502
2009-03-30 12:53:00	15	Sheep fallen stock survey	2	SS0635957
2009-03-30 14:30:00	15	Sheep fallen stock survey	2	SS0635950
2009-03-30 14:32:00	15	Sheep fallen stock survey	2	SS0635921
2009-03-30 14:37:00	15	Sheep fallen stock survey	2	SS0635926
2009-03-30 14:38:00	15	Sheep fallen stock survey	2	SS0635947
2009-03-30 14:40:00	15	Sheep fallen stock survey	2	SS0635963
2009-03-30 14:44:00	15	Sheep fallen stock survey	2	SS0635960
2009-03-30 14:45:00	15	Sheep fallen stock survey	2	SS0635925
2009-03-30 15:03:00	15	Sheep fallen stock survey	2	SS0635945
2009-03-30 15:04:00	15	Sheep fallen stock survey	2	SS0635943
2009-03-30 15:14:00	15	Sheep fallen stock survey	2	SS0635880
2009-03-30 15:17:00	15	Sheep fallen stock survey	2	SS0635896
2009-03-30 15:18:00	15	Sheep fallen stock survey	2	SS0635931
2009-03-30 15:47:00	15	Sheep fallen stock survey	2	SS0635937
2009-03-30 15:24:00	15	Sheep fallen stock survey	2	SS0635898
2009-03-30 15:30:00	15	Sheep fallen stock survey	2	SS0635902
2009-03-30 15:34:00	15	Sheep fallen stock survey	2	SS0635903
2009-03-30 15:35:00	15	Sheep fallen stock survey	2	SS0635944
2009-03-30 15:42:00	15	Sheep fallen stock survey	2	SS0635899
2009-03-30 16:07:00	15	Sheep fallen stock survey	2	SS0635901
2009-03-30 16:12:00	15	Sheep fallen stock survey	2	SS0635971
2009-03-30 16:13:00	15	Sheep fallen stock survey	2	SS0635976
2009-03-30 16:15:00	15	Sheep fallen stock survey	2	SS0635966
2009-03-30 16:16:00	15	Sheep fallen stock survey	2	SS0635968
2009-03-30 16:18:00	15	Sheep fallen stock survey	2	SS0635970
2009-03-30 16:19:00	15	Sheep fallen stock survey	2	SS0635977
2009-03-30 15:52:00	15	Sheep fallen stock survey	2	SS0635907
2009-03-30 15:54:00	15	Sheep fallen stock survey	2	SS0635894
2009-03-30 15:54:00	15	Sheep fallen stock survey	2	SS0635892
2009-10-08 08:48:00	14	Sheep abattoir survey	2	SS4-084227
2009-10-08 08:49:00	14	Sheep abattoir survey	2	SS4-084229
2009-10-08 08:51:00	14	Sheep abattoir survey	2	SS4-084231
2009-10-08 08:51:00	14	Sheep abattoir survey	2	SS4-084234
2009-10-08 08:51:00	14	Sheep abattoir survey	2	SS4-084235
2009-10-08 09:01:00	14	Sheep abattoir survey	2	SS4-084238
2009-10-08 09:01:00	14	Sheep abattoir survey	2	SS4-084239
2009-10-08 09:01:00	14	Sheep abattoir survey	2	SS4-084240
2009-10-08 09:02:00	14	Sheep abattoir survey	2	SS4-084243
2009-10-08 09:02:00	14	Sheep abattoir survey	2	SS4-084244
2009-10-08 09:11:00	14	Sheep abattoir survey	2	SS4-084245
2009-10-08 09:13:00	14	Sheep abattoir survey	2	SS4-084246
2009-10-08 09:13:00	14	Sheep abattoir survey	2	SS4-084247
2009-10-08 09:13:00	14	Sheep abattoir survey	2	SS4-084248
2009-10-08 09:14:00	14	Sheep abattoir survey	2	SS4-084250
2009-10-08 09:17:00	14	Sheep abattoir survey	2	SS4-084251
2009-10-08 09:18:00	14	Sheep abattoir survey	2	SS4-084252
2009-10-08 09:20:00	14	Sheep abattoir survey	2	SS4-084256
2009-10-08 09:20:00	14	Sheep abattoir survey	2	SS4-084257
2009-10-08 09:22:00	14	Sheep abattoir survey	2	SS4-084262
2009-10-08 09:25:00	14	Sheep abattoir survey	2	SS4-084263
2009-10-08 09:25:00	14	Sheep abattoir survey	2	SS4-084264
2009-10-08 09:25:00	14	Sheep abattoir survey	2	SS4-084266
2009-10-08 09:26:00	14	Sheep abattoir survey	2	SS4-084267
2009-10-08 09:27:00	14	Sheep abattoir survey	2	SS4-084272
2009-10-08 09:29:00	14	Sheep abattoir survey	2	SS4-084274
2009-10-06 11:59:00	18	Sheep dead in transit	2	SS9013570
2009-12-02 09:51:00	14	Sheep abattoir survey	2	SS4-084513
2009-12-02 09:51:00	14	Sheep abattoir survey	2	SS4-084515
2009-12-02 09:51:00	14	Sheep abattoir survey	2	SS4-084516
2009-12-02 09:38:00	14	Sheep abattoir survey	2	SS4-084470
2009-12-02 09:52:00	14	Sheep abattoir survey	2	SS4-084518
2009-12-02 09:52:00	14	Sheep abattoir survey	2	SS4-084519
2009-12-02 09:53:00	14	Sheep abattoir survey	2	SS4-084524
2009-12-02 09:40:00	14	Sheep abattoir survey	2	SS4-084473
2009-12-02 09:41:00	14	Sheep abattoir survey	2	SS4-084475
2009-12-02 09:41:00	14	Sheep abattoir survey	2	SS4-084477
2009-12-02 09:42:00	14	Sheep abattoir survey	2	SS4-084480
2009-12-02 09:43:00	14	Sheep abattoir survey	2	SS4-084481
2009-12-02 09:43:00	14	Sheep abattoir survey	2	SS4-084482
2009-12-02 09:43:00	14	Sheep abattoir survey	2	SS4-084484
2009-12-02 09:43:00	14	Sheep abattoir survey	2	SS4-084485
2009-12-02 09:44:00	14	Sheep abattoir survey	2	SS4-084487
2009-12-02 09:44:00	14	Sheep abattoir survey	2	SS4-084489
2009-12-02 09:45:00	14	Sheep abattoir survey	2	SS4-084492
2009-12-02 09:45:00	14	Sheep abattoir survey	2	SS4-084493
2009-12-02 09:47:00	14	Sheep abattoir survey	2	SS4-084494
2009-12-02 09:47:00	14	Sheep abattoir survey	2	SS4-084495
2009-12-02 09:47:00	14	Sheep abattoir survey	2	SS4-084496
2009-12-02 09:48:00	14	Sheep abattoir survey	2	SS4-084498
2009-12-02 09:48:00	14	Sheep abattoir survey	2	SS4-084499
2009-12-02 09:49:00	14	Sheep abattoir survey	2	SS4-084502
2009-12-02 09:49:00	14	Sheep abattoir survey	2	SS4-084506
2009-12-02 09:49:00	14	Sheep abattoir survey	2	SS4-084507
2009-12-02 09:50:00	14	Sheep abattoir survey	2	SS4-084508
2009-12-02 09:49:00	14	Sheep abattoir survey	4	SS4-084504
2009-08-07 12:29:00	15	Sheep fallen stock survey	2	SS9008701
2009-08-07 14:12:00	15	Sheep fallen stock survey	2	SS9008831
2009-08-07 14:16:00	15	Sheep fallen stock survey	2	SS9008827
2009-08-07 14:20:00	18	Sheep dead in transit	2	SS9012380
2009-08-07 14:24:00	18	Sheep dead in transit	2	SS9012381
2009-12-02 09:52:00	14	Sheep abattoir survey	2	SS4-084517
2009-12-02 09:40:00	14	Sheep abattoir survey	2	SS4-084471
2009-12-02 09:52:00	14	Sheep abattoir survey	2	SS4-084520
2009-12-02 09:52:00	14	Sheep abattoir survey	2	SS4-084521
2009-12-02 09:53:00	14	Sheep abattoir survey	2	SS4-084522
2009-12-02 09:53:00	14	Sheep abattoir survey	2	SS4-084523
2009-12-02 09:53:00	14	Sheep abattoir survey	2	SS4-084525
2009-12-02 09:40:00	14	Sheep abattoir survey	2	SS4-084472
2009-12-02 09:41:00	14	Sheep abattoir survey	2	SS4-084474
2009-12-02 09:41:00	14	Sheep abattoir survey	2	SS4-084476
2009-12-02 09:42:00	14	Sheep abattoir survey	2	SS4-084478
2009-12-02 09:42:00	14	Sheep abattoir survey	2	SS4-084479
2009-12-02 09:43:00	14	Sheep abattoir survey	2	SS4-084483
2009-12-02 09:44:00	14	Sheep abattoir survey	2	SS4-084486
2009-12-02 09:44:00	14	Sheep abattoir survey	2	SS4-084488
2009-12-02 09:44:00	14	Sheep abattoir survey	2	SS4-084490
2009-12-02 09:45:00	14	Sheep abattoir survey	2	SS4-084491
2009-12-02 09:48:00	14	Sheep abattoir survey	2	SS4-084497
2009-12-02 09:48:00	14	Sheep abattoir survey	2	SS4-084500
2009-12-02 09:48:00	14	Sheep abattoir survey	2	SS4-084501
2009-12-02 09:49:00	14	Sheep abattoir survey	2	SS4-084503
2009-12-02 09:49:00	14	Sheep abattoir survey	2	SS4-084505
2009-08-07 12:34:00	15	Sheep fallen stock survey	2	SS9008765
2009-08-07 12:37:00	15	Sheep fallen stock survey	2	SS9008766
2009-08-07 12:40:00	15	Sheep fallen stock survey	2	SS9008781
2009-08-07 12:45:00	15	Sheep fallen stock survey	2	SS9008771
2009-08-07 12:47:00	17	Goat fallen stock survey	2	SS9008805
2009-08-07 13:43:00	15	Sheep fallen stock survey	2	SS9008804
2009-08-07 13:46:00	17	Goat fallen stock survey	2	SS9008813
2009-08-07 14:00:00	15	Sheep fallen stock survey	2	SS9008741
2009-08-07 14:02:00	15	Sheep fallen stock survey	2	SS0634884
2009-08-07 14:07:00	15	Sheep fallen stock survey	2	SS0634879
2009-08-07 14:09:00	15	Sheep fallen stock survey	2	SS9008763
2009-08-07 12:26:00	15	Sheep fallen stock survey	2	SS9008819
2009-08-07 14:31:00	17	Goat fallen stock survey	2	SS9008779
2009-08-07 14:34:00	15	Sheep fallen stock survey	2	SS9008816
2009-08-07 14:40:00	15	Sheep fallen stock survey	2	SS9008787
2009-08-07 12:32:00	15	Sheep fallen stock survey	4	SS9008776
2009-08-07 13:49:00	15	Sheep fallen stock survey	4	SS9008645
2009-08-04	15	Sheep fallen stock survey	4	SS9008807
2009-10-26 10:35:00	15	Sheep fallen stock survey	2	SS0636680
2009-10-26 10:41:00	15	Sheep fallen stock survey	2	SS0636670
2009-10-26 10:46:00	15	Sheep fallen stock survey	2	SS0636671
2009-06-12 08:29:00	14	Sheep abattoir survey	2	SS4-080054
2009-06-12 08:29:00	14	Sheep abattoir survey	2	SS4-080055
2009-06-12 08:29:00	14	Sheep abattoir survey	2	SS4-080057
2009-06-12 08:30:00	14	Sheep abattoir survey	2	SS4-080058
2009-06-12 08:31:00	14	Sheep abattoir survey	2	SS4-080063
2009-06-12 08:31:00	14	Sheep abattoir survey	2	SS4-080065
2009-06-12 08:31:00	14	Sheep abattoir survey	2	SS4-080069
2009-06-12 08:32:00	14	Sheep abattoir survey	2	SS4-080071
2009-06-12 08:32:00	14	Sheep abattoir survey	2	SS4-080072
2009-06-12 08:33:00	14	Sheep abattoir survey	2	SS4-080073
2009-06-12 08:34:00	14	Sheep abattoir survey	2	SS4-080079
2009-06-12 08:35:00	14	Sheep abattoir survey	2	SS4-080080
2009-06-12 08:35:00	14	Sheep abattoir survey	2	SS4-080083
2009-06-12 08:35:00	14	Sheep abattoir survey	2	SS4-080084
2009-06-12 08:35:00	14	Sheep abattoir survey	2	SS4-080085
2009-06-12 08:36:00	14	Sheep abattoir survey	2	SS4-080087
2009-06-12 08:36:00	14	Sheep abattoir survey	2	SS4-080088
2009-06-12 08:36:00	14	Sheep abattoir survey	2	SS4-080089
2009-06-12 08:36:00	14	Sheep abattoir survey	2	SS4-080090
2009-06-12 08:36:00	14	Sheep abattoir survey	2	SS4-080091
2009-06-12 08:36:00	14	Sheep abattoir survey	2	SS4-080092
2009-06-12 08:38:00	14	Sheep abattoir survey	2	SS4-080094
2009-06-12 08:38:00	14	Sheep abattoir survey	2	SS4-080097
2009-06-12 08:39:00	14	Sheep abattoir survey	2	SS4-080098
2009-06-12 08:39:00	14	Sheep abattoir survey	2	SS4-080102
2009-06-12 08:39:00	14	Sheep abattoir survey	2	SS4-080103
2009-06-12 08:40:00	14	Sheep abattoir survey	2	SS4-080104
2009-06-12 08:40:00	14	Sheep abattoir survey	2	SS4-080105
2009-06-12 08:40:00	14	Sheep abattoir survey	2	SS4-080107
2009-06-12 08:40:00	14	Sheep abattoir survey	2	SS4-080108
2009-06-12 08:41:00	14	Sheep abattoir survey	2	SS4-080111
2009-06-12 08:41:00	14	Sheep abattoir survey	2	SS4-080113
2009-06-12 08:42:00	14	Sheep abattoir survey	2	SS4-080114
2009-06-12 08:42:00	14	Sheep abattoir survey	2	SS4-080116
2009-06-12 08:42:00	14	Sheep abattoir survey	2	SS4-080117
2009-06-10 09:57:00	18	Sheep dead in transit	2	SS0628474
2009-06-10 09:59:00	15	Sheep fallen stock survey	2	SS0631201
2009-06-10 10:01:00	15	Sheep fallen stock survey	2	SS0631204
2009-06-10 10:01:00	15	Sheep fallen stock survey	2	SS0631209
2009-06-10 10:02:00	15	Sheep fallen stock survey	2	SS0631200
2009-06-10 10:06:00	15	Sheep fallen stock survey	2	SS0631198
2009-06-10 10:07:00	15	Sheep fallen stock survey	2	SS0631203
2009-06-10 10:07:00	15	Sheep fallen stock survey	2	SS0631195
2009-06-10 10:09:00	15	Sheep fallen stock survey	2	SS0631197
2009-06-11 10:57:00	18	Sheep dead in transit	2	SS0628475
2009-06-11 10:59:00	18	Sheep dead in transit	2	SS0628477
2009-06-11 11:02:00	15	Sheep fallen stock survey	2	SS0631170
2009-06-11 11:03:00	15	Sheep fallen stock survey	2	SS0631087
2009-06-11 11:05:00	15	Sheep fallen stock survey	2	SS0631047
2009-06-11 11:08:00	15	Sheep fallen stock survey	2	SS0631050
2009-06-11 11:09:00	15	Sheep fallen stock survey	2	SS0631054
2009-06-11 11:34:00	15	Sheep fallen stock survey	2	SS9002236
2009-06-11 11:35:00	15	Sheep fallen stock survey	2	SS9002223
2009-06-11 11:38:00	15	Sheep fallen stock survey	2	SS0631414
2009-06-11 11:40:00	15	Sheep fallen stock survey	2	SS0631230
2009-06-11 11:41:00	17	Goat fallen stock survey	2	SS0631057
2009-06-11 11:50:00	17	Goat fallen stock survey	2	SS0631066
2009-06-11 11:50:00	17	Goat fallen stock survey	2	SS0631042
2009-11-03 14:30:00	17	Goat fallen stock survey	2	SS0636797
2009-11-03 14:43:00	15	Sheep fallen stock survey	2	SS0636799
2009-11-05 08:01:00	14	Sheep abattoir survey	2	SS4-084367
2009-11-05 08:01:00	14	Sheep abattoir survey	2	SS4-084368
2009-11-05 08:02:00	14	Sheep abattoir survey	2	SS4-084369
2009-11-05 08:02:00	14	Sheep abattoir survey	2	SS4-084370
2009-11-05 08:03:00	14	Sheep abattoir survey	2	SS4-084372
2009-11-05 08:03:00	14	Sheep abattoir survey	2	SS4-084373
2009-11-05 08:03:00	14	Sheep abattoir survey	2	SS4-084374
2009-11-05 08:04:00	14	Sheep abattoir survey	2	SS4-084377
2009-11-05 08:05:00	14	Sheep abattoir survey	2	SS4-084383
2009-11-05 08:07:00	14	Sheep abattoir survey	2	SS4-084387
2009-11-05 08:07:00	14	Sheep abattoir survey	2	SS4-084388
2009-11-05 08:08:00	14	Sheep abattoir survey	2	SS4-084391
2009-11-05 08:06:00	14	Sheep abattoir survey	2	SS4-084385
2009-11-05 08:10:00	14	Sheep abattoir survey	2	SS4-084399
2009-11-05 08:10:00	14	Sheep abattoir survey	2	SS4-084400
2009-11-05 08:10:00	14	Sheep abattoir survey	2	SS4-084401
2009-11-05 08:10:00	14	Sheep abattoir survey	2	SS4-084402
2009-11-05 08:12:00	14	Sheep abattoir survey	2	SS4-084407
2009-11-05 08:12:00	14	Sheep abattoir survey	2	SS4-084408
2009-11-05 08:13:00	14	Sheep abattoir survey	2	SS4-084411
2009-10-09 07:44:00	14	Sheep abattoir survey	2	SS4-084278
2009-10-09 07:44:00	14	Sheep abattoir survey	2	SS4-084279
2009-08-11 08:04:00	14	Sheep abattoir survey	2	SS4-082533
2009-08-11 08:05:00	14	Sheep abattoir survey	2	SS4-082536
2009-08-11 08:05:00	14	Sheep abattoir survey	2	SS4-082537
2009-08-11 08:07:00	14	Sheep abattoir survey	2	SS4-082538
2009-08-11 08:08:00	14	Sheep abattoir survey	2	SS4-082543
2009-08-11 08:08:00	14	Sheep abattoir survey	2	SS4-082545
2009-08-11 08:09:00	14	Sheep abattoir survey	2	SS4-082546
2009-08-11 08:11:00	14	Sheep abattoir survey	2	SS4-082547
2009-08-11 08:11:00	14	Sheep abattoir survey	2	SS4-082548
2009-08-11 08:11:00	14	Sheep abattoir survey	2	SS4-082549
2009-08-11 08:11:00	14	Sheep abattoir survey	2	SS4-082550
2009-08-11 08:12:00	14	Sheep abattoir survey	2	SS4-082552
2009-08-11 08:12:00	14	Sheep abattoir survey	2	SS4-082554
2009-08-11 08:13:00	14	Sheep abattoir survey	2	SS4-082558
2009-08-11 08:13:00	14	Sheep abattoir survey	2	SS4-082560
2009-08-07 14:37:00	15	Sheep fallen stock survey	2	SS9008823
2009-08-07 14:42:00	15	Sheep fallen stock survey	2	SS9008802
2009-08-07 14:01:00	15	Sheep fallen stock survey	4	SS9008808
2009-08-07 12:42:00	15	Sheep fallen stock survey	4	SS9008818
2009-10-26 10:39:00	17	Goat fallen stock survey	2	SS0634756
2009-10-26 10:44:00	15	Sheep fallen stock survey	2	SS0634818
2009-11-03 14:27:00	15	Sheep fallen stock survey	2	SS0636776
2009-11-03 14:34:00	15	Sheep fallen stock survey	2	SS0636798
2009-11-03 14:37:00	17	Goat fallen stock survey	2	SS0636806
2009-11-03 14:40:00	17	Goat fallen stock survey	2	SS0636801
2009-11-03 14:46:00	15	Sheep fallen stock survey	2	SS0636800
2009-11-05 08:02:00	14	Sheep abattoir survey	2	SS4-084371
2009-11-05 08:04:00	14	Sheep abattoir survey	2	SS4-084375
2009-11-05 08:04:00	14	Sheep abattoir survey	2	SS4-084376
2009-11-05 08:04:00	14	Sheep abattoir survey	2	SS4-084378
2009-11-05 08:04:00	14	Sheep abattoir survey	2	SS4-084379
2009-11-05 08:05:00	14	Sheep abattoir survey	2	SS4-084380
2009-11-05 08:05:00	14	Sheep abattoir survey	2	SS4-084381
2009-11-05 08:05:00	14	Sheep abattoir survey	2	SS4-084382
2009-11-05 08:06:00	14	Sheep abattoir survey	2	SS4-084384
2009-11-05 08:07:00	14	Sheep abattoir survey	2	SS4-084389
2009-11-05 08:07:00	14	Sheep abattoir survey	2	SS4-084390
2009-11-05 08:08:00	14	Sheep abattoir survey	2	SS4-084392
2009-11-05 08:08:00	14	Sheep abattoir survey	2	SS4-084393
2009-11-05 08:09:00	14	Sheep abattoir survey	2	SS4-084394
2009-11-05 08:09:00	14	Sheep abattoir survey	2	SS4-084395
2009-11-05 08:09:00	14	Sheep abattoir survey	2	SS4-084396
2009-11-05 08:06:00	14	Sheep abattoir survey	2	SS4-084386
2009-11-05 08:09:00	14	Sheep abattoir survey	2	SS4-084397
2009-11-05 08:10:00	14	Sheep abattoir survey	2	SS4-084398
2009-11-05 08:11:00	14	Sheep abattoir survey	2	SS4-084403
2009-11-05 08:11:00	14	Sheep abattoir survey	2	SS4-084404
2009-11-05 08:11:00	14	Sheep abattoir survey	2	SS4-084405
2009-11-05 08:11:00	14	Sheep abattoir survey	2	SS4-084406
2009-11-05 08:12:00	14	Sheep abattoir survey	2	SS4-084409
2009-11-05 08:13:00	14	Sheep abattoir survey	2	SS4-084410
2009-06-12 08:28:00	14	Sheep abattoir survey	2	SS4-080053
2009-06-12 08:29:00	14	Sheep abattoir survey	2	SS4-080056
2009-06-12 08:30:00	14	Sheep abattoir survey	2	SS4-080059
2009-06-12 08:30:00	14	Sheep abattoir survey	2	SS4-080060
2009-06-12 08:30:00	14	Sheep abattoir survey	2	SS4-080061
2009-06-12 08:30:00	14	Sheep abattoir survey	2	SS4-080062
2009-06-12 08:31:00	14	Sheep abattoir survey	2	SS4-080064
2009-06-12 08:31:00	14	Sheep abattoir survey	2	SS4-080066
2009-06-12 08:31:00	14	Sheep abattoir survey	2	SS4-080067
2009-06-12 08:31:00	14	Sheep abattoir survey	2	SS4-080068
2009-06-12 08:32:00	14	Sheep abattoir survey	2	SS4-080070
2009-06-12 08:34:00	14	Sheep abattoir survey	2	SS4-080074
2009-06-12 08:34:00	14	Sheep abattoir survey	2	SS4-080075
2009-06-12 08:34:00	14	Sheep abattoir survey	2	SS4-080076
2009-06-12 08:34:00	14	Sheep abattoir survey	2	SS4-080077
2009-06-12 08:34:00	14	Sheep abattoir survey	2	SS4-080078
2009-06-12 08:35:00	14	Sheep abattoir survey	2	SS4-080081
2009-06-12 08:35:00	14	Sheep abattoir survey	2	SS4-080082
2009-06-12 08:36:00	14	Sheep abattoir survey	2	SS4-080086
2009-06-12 08:38:00	14	Sheep abattoir survey	2	SS4-080093
2009-06-12 08:38:00	14	Sheep abattoir survey	2	SS4-080095
2009-06-12 08:38:00	14	Sheep abattoir survey	2	SS4-080096
2009-06-12 08:39:00	14	Sheep abattoir survey	2	SS4-080099
2009-06-12 08:39:00	14	Sheep abattoir survey	2	SS4-080100
2009-06-12 08:39:00	14	Sheep abattoir survey	2	SS4-080101
2009-06-12 08:40:00	14	Sheep abattoir survey	2	SS4-080106
2009-06-12 08:40:00	14	Sheep abattoir survey	2	SS4-080109
2009-06-12 08:41:00	14	Sheep abattoir survey	2	SS4-080110
2009-06-12 08:41:00	14	Sheep abattoir survey	2	SS4-080112
2009-06-12 08:42:00	14	Sheep abattoir survey	2	SS4-080115
2009-06-10 09:54:00	18	Sheep dead in transit	2	SS0628472
2009-06-10 09:55:00	18	Sheep dead in transit	2	SS0628473
2009-06-10 09:59:00	15	Sheep fallen stock survey	2	SS0631167
2009-06-10 10:03:00	15	Sheep fallen stock survey	2	SS0631202
2009-06-10 10:04:00	15	Sheep fallen stock survey	2	SS0631206
2009-06-10 10:05:00	15	Sheep fallen stock survey	2	SS0631199
2009-06-10 10:08:00	17	Goat fallen stock survey	2	SS0631022
2009-06-11 10:58:00	18	Sheep dead in transit	2	SS0628476
2009-06-11 11:00:00	15	Sheep fallen stock survey	2	SS0631409
2009-06-11 11:02:00	15	Sheep fallen stock survey	2	SS0631413
2009-06-11 11:04:00	15	Sheep fallen stock survey	2	SS0631083
2009-06-11 11:06:00	15	Sheep fallen stock survey	2	SS9002332
2009-06-11 11:28:00	15	Sheep fallen stock survey	2	SS0631048
2009-06-11 11:29:00	15	Sheep fallen stock survey	2	SS0631062
2009-06-11 11:30:00	15	Sheep fallen stock survey	2	SS9002493
2009-06-11 11:31:00	15	Sheep fallen stock survey	2	SS9002489
2009-06-11 11:47:00	15	Sheep fallen stock survey	2	SS0631059
2009-06-11 11:48:00	17	Goat fallen stock survey	2	SS0631058
2009-06-11 11:48:00	17	Goat fallen stock survey	2	SS0631061
2009-06-11 11:55:00	17	Goat fallen stock survey	2	SS0631065
2009-06-11 12:04:00	15	Sheep fallen stock survey	4	SS9002164
2009-06-11 12:05:00	15	Sheep fallen stock survey	4	SS0631023
2009-10-09 07:43:00	14	Sheep abattoir survey	2	SS4-084276
2009-10-09 07:43:00	14	Sheep abattoir survey	2	SS4-084277
2009-08-11 08:04:00	14	Sheep abattoir survey	2	SS4-082534
2009-08-11 08:05:00	14	Sheep abattoir survey	2	SS4-082535
2009-08-11 08:07:00	14	Sheep abattoir survey	2	SS4-082539
2009-08-11 08:07:00	14	Sheep abattoir survey	2	SS4-082540
2009-08-11 08:08:00	14	Sheep abattoir survey	2	SS4-082541
2009-08-11 08:08:00	14	Sheep abattoir survey	2	SS4-082542
2009-08-11 08:08:00	14	Sheep abattoir survey	2	SS4-082544
2009-08-11 08:11:00	14	Sheep abattoir survey	2	SS4-082551
2009-08-11 08:12:00	14	Sheep abattoir survey	2	SS4-082553
2009-08-11 08:12:00	14	Sheep abattoir survey	2	SS4-082555
2009-08-11 08:12:00	14	Sheep abattoir survey	2	SS4-082556
2009-08-11 08:13:00	14	Sheep abattoir survey	2	SS4-082557
2009-08-11 08:13:00	14	Sheep abattoir survey	2	SS4-082559
2009-08-11 08:13:00	14	Sheep abattoir survey	2	SS4-082561
2009-08-11 08:14:00	14	Sheep abattoir survey	2	SS4-082562
2009-08-11 08:14:00	14	Sheep abattoir survey	2	SS4-082563
2009-08-11 08:15:00	14	Sheep abattoir survey	2	SS4-082565
2009-08-11 08:15:00	14	Sheep abattoir survey	2	SS4-082567
2009-08-11 08:04:00	14	Sheep abattoir survey	2	SS4-082531
2009-08-11 08:04:00	14	Sheep abattoir survey	2	SS4-082532
2009-11-03 14:51:00	15	Sheep fallen stock survey	2	SS0636802
2009-11-03 14:55:00	17	Goat fallen stock survey	2	SS0636803
2009-11-04 11:41:00	17	Goat fallen stock survey	2	SS0636727
2009-11-04 11:46:00	17	Goat fallen stock survey	2	SS0636745
2009-11-04 11:48:00	17	Goat fallen stock survey	2	SS0636743
2009-11-04 11:54:00	17	Goat fallen stock survey	2	SS0636758
2009-11-03 14:12:00	17	Goat fallen stock survey	4	SS0636728
2009-03-20 11:19:00	15	Sheep fallen stock survey	2	SS0633081
2009-03-20 11:21:00	15	Sheep fallen stock survey	2	SS0633101
2009-03-20 11:21:00	15	Sheep fallen stock survey	2	SS0633217
2009-03-20 11:23:00	18	Sheep dead in transit	2	SS0628245
2009-03-20 11:35:00	18	Sheep dead in transit	2	SS0628246
2009-03-20 11:36:00	18	Sheep dead in transit	2	SS0628247
2009-03-20 11:38:00	15	Sheep fallen stock survey	2	SS0633082
2009-03-20 11:42:00	15	Sheep fallen stock survey	2	SS0633084
2009-03-20 11:43:00	15	Sheep fallen stock survey	2	SS0633114
2009-03-20 11:45:00	15	Sheep fallen stock survey	2	SS0633097
2009-03-20 11:46:00	15	Sheep fallen stock survey	2	SS0633124
2009-03-20 11:50:00	15	Sheep fallen stock survey	2	SS0633090
2009-03-24 08:29:00	15	Sheep fallen stock survey	2	SS0633155
2009-03-24 08:30:00	15	Sheep fallen stock survey	2	SS0633164
2009-03-24 08:30:00	15	Sheep fallen stock survey	2	SS0633167
2009-03-24 08:33:00	15	Sheep fallen stock survey	2	SS0633263
2009-03-24 08:33:00	15	Sheep fallen stock survey	2	SS0633199
2009-03-24 08:34:00	15	Sheep fallen stock survey	2	SS0633239
2009-03-24 08:35:00	15	Sheep fallen stock survey	2	SS0633251
2009-03-24 08:37:00	15	Sheep fallen stock survey	2	SS0633266
2009-03-24 08:37:00	15	Sheep fallen stock survey	2	SS0633269
2009-03-20 09:34:00	15	Sheep fallen stock survey	2	SS0633147
2009-03-20 10:11:00	15	Sheep fallen stock survey	2	SS0633203
2009-08-11 08:14:00	14	Sheep abattoir survey	2	SS4-082564
2009-08-11 08:15:00	14	Sheep abattoir survey	2	SS4-082566
2009-11-03 14:49:00	15	Sheep fallen stock survey	2	SS0636805
2009-11-03 14:11:00	17	Goat fallen stock survey	4	SS0636807
2009-03-20 11:18:00	15	Sheep fallen stock survey	2	SS0633103
2009-03-20 11:15:00	15	Sheep fallen stock survey	2	SS0633176
2009-03-20 11:47:00	15	Sheep fallen stock survey	2	SS0633099
2009-03-20 11:51:00	15	Sheep fallen stock survey	2	SS0633116
2009-03-20 11:52:00	15	Sheep fallen stock survey	2	SS0633157
2009-03-20 11:58:00	15	Sheep fallen stock survey	2	SS0633150
2009-03-20 11:48:00	15	Sheep fallen stock survey	2	SS0633083
2009-03-20 11:49:00	15	Sheep fallen stock survey	2	SS0633079
2009-03-24 08:31:00	15	Sheep fallen stock survey	2	SS0633183
2009-03-24 08:32:00	15	Sheep fallen stock survey	2	SS0633224
2009-03-24 08:36:00	15	Sheep fallen stock survey	2	SS0633195
2009-03-24 08:38:00	15	Sheep fallen stock survey	2	SS0633347
2009-03-24 08:40:00	15	Sheep fallen stock survey	2	SS0633355
2009-03-24 08:41:00	15	Sheep fallen stock survey	2	SS0633404
2009-03-24 08:42:00	15	Sheep fallen stock survey	2	SS0633094
2009-03-20 09:36:00	15	Sheep fallen stock survey	2	SS0633187
2009-03-20 09:38:00	15	Sheep fallen stock survey	2	SS0633170
2009-03-20 10:10:00	15	Sheep fallen stock survey	2	SS0633206
2009-03-20 10:14:00	15	Sheep fallen stock survey	2	SS0633200
2009-03-20 10:15:00	15	Sheep fallen stock survey	2	SS0633211
2009-03-20 10:17:00	15	Sheep fallen stock survey	2	SS0633208
2009-03-20 10:19:00	15	Sheep fallen stock survey	2	SS0633209
2009-03-20 09:46:00	15	Sheep fallen stock survey	2	SS0633168
2009-03-20 09:47:00	15	Sheep fallen stock survey	2	SS0633143
2009-03-20 09:48:00	15	Sheep fallen stock survey	2	SS0633220
2009-03-20 09:49:00	15	Sheep fallen stock survey	2	SS0633201
2009-03-20 09:50:00	15	Sheep fallen stock survey	2	SS0633207
2009-03-20 10:08:00	15	Sheep fallen stock survey	2	SS0633163
2009-03-20 10:08:00	15	Sheep fallen stock survey	2	SS0633113
2009-03-20 10:20:00	15	Sheep fallen stock survey	2	SS0633212
2009-03-20 10:22:00	15	Sheep fallen stock survey	2	SS0633181
2009-03-20 10:36:00	15	Sheep fallen stock survey	2	SS0633148
2009-03-20 10:37:00	15	Sheep fallen stock survey	2	SS0633222
2009-03-20 10:38:00	15	Sheep fallen stock survey	2	SS0633151
2009-03-20 10:56:00	15	Sheep fallen stock survey	2	SS0633154
2009-03-20 10:57:00	15	Sheep fallen stock survey	2	SS0633158
2009-03-20 10:58:00	15	Sheep fallen stock survey	2	SS0633165
2009-03-20 10:59:00	15	Sheep fallen stock survey	2	SS0633188
2009-03-20 11:07:00	15	Sheep fallen stock survey	2	SS0633104
2009-03-20 11:08:00	15	Sheep fallen stock survey	2	SS0633117
2009-03-20 11:09:00	15	Sheep fallen stock survey	2	SS0633180
2009-03-20 11:10:00	15	Sheep fallen stock survey	2	SS0633190
2009-03-20 11:13:00	15	Sheep fallen stock survey	2	SS0633186
2009-03-20 11:13:00	15	Sheep fallen stock survey	2	SS0633193
2009-03-20 11:14:00	15	Sheep fallen stock survey	2	SS0633096
2009-03-20 11:16:00	15	Sheep fallen stock survey	2	SS0633172
2009-03-20 11:17:00	15	Sheep fallen stock survey	2	SS0633191
2009-03-23 11:03:00	15	Sheep fallen stock survey	2	SS0633332
2009-03-23 11:17:00	15	Sheep fallen stock survey	2	SS0633401
2009-03-23 11:21:00	15	Sheep fallen stock survey	2	SS0633377
2009-03-23 11:22:00	15	Sheep fallen stock survey	2	SS0633362
2009-03-23 11:23:00	15	Sheep fallen stock survey	2	SS0633344
2009-03-23 13:12:00	15	Sheep fallen stock survey	2	SS0633315
2009-03-23 13:13:00	15	Sheep fallen stock survey	2	SS0633326
2009-03-23 13:15:00	15	Sheep fallen stock survey	2	SS0633378
2009-03-23 13:15:00	15	Sheep fallen stock survey	2	SS0633388
2009-03-23 13:19:00	15	Sheep fallen stock survey	2	SS0633399
2009-03-23 11:53:00	15	Sheep fallen stock survey	2	SS0633272
2009-03-23 11:54:00	15	Sheep fallen stock survey	2	SS0633294
2009-03-23 11:57:00	15	Sheep fallen stock survey	2	SS0633323
2009-03-23 11:57:00	15	Sheep fallen stock survey	2	SS0633299
2009-03-23 11:58:00	15	Sheep fallen stock survey	2	SS0633379
2009-03-23 11:59:00	15	Sheep fallen stock survey	2	SS0633339
2009-03-23 12:05:00	15	Sheep fallen stock survey	2	SS0633322
2009-03-23 12:18:00	15	Sheep fallen stock survey	2	SS0633320
2009-03-23 13:43:00	15	Sheep fallen stock survey	2	SS0633298
2009-03-23 13:43:00	15	Sheep fallen stock survey	2	SS0633290
2009-03-23 13:50:00	15	Sheep fallen stock survey	2	SS0633281
2009-03-23 13:53:00	15	Sheep fallen stock survey	2	SS0633271
2009-03-23 13:53:00	15	Sheep fallen stock survey	2	SS0633236
2009-03-23 13:55:00	15	Sheep fallen stock survey	2	SS0633289
2009-03-23 13:57:00	15	Sheep fallen stock survey	2	SS0633241
2009-03-23 14:01:00	15	Sheep fallen stock survey	2	SS0633267
2009-03-23 14:12:00	15	Sheep fallen stock survey	2	SS0633246
2009-03-23 14:16:00	15	Sheep fallen stock survey	2	SS0633169
2009-03-23 13:58:00	15	Sheep fallen stock survey	2	SS0633282
2009-03-23 14:22:00	15	Sheep fallen stock survey	2	SS0633216
2009-03-24 08:26:00	15	Sheep fallen stock survey	2	SS0633185
2009-03-23 10:42:00	15	Sheep fallen stock survey	2	SS0633375
2009-03-23 10:44:00	15	Sheep fallen stock survey	2	SS0633335
2009-03-23 10:47:00	15	Sheep fallen stock survey	2	SS0633306
2009-03-23 10:48:00	15	Sheep fallen stock survey	2	SS0633380
2009-03-23 10:51:00	15	Sheep fallen stock survey	2	SS0633354
2009-03-23 10:52:00	15	Sheep fallen stock survey	2	SS0633356
2009-03-23 10:53:00	15	Sheep fallen stock survey	2	SS0633350
2009-03-23 09:09:00	15	Sheep fallen stock survey	2	SS0633342
2009-03-23 09:22:00	15	Sheep fallen stock survey	2	SS0633406
2009-03-23 09:24:00	15	Sheep fallen stock survey	2	SS0633359
2009-03-23 09:25:00	15	Sheep fallen stock survey	2	SS0633360
2009-03-24 08:42:00	15	Sheep fallen stock survey	2	SS0633229
2009-03-24 08:44:00	15	Sheep fallen stock survey	2	SS0633112
2009-03-24 08:46:00	15	Sheep fallen stock survey	2	SS0633173
2009-03-23 11:05:00	15	Sheep fallen stock survey	2	SS0633327
2009-03-23 11:07:00	15	Sheep fallen stock survey	2	SS0633334
2009-03-23 11:08:00	15	Sheep fallen stock survey	2	SS0633312
2009-03-23 11:15:00	15	Sheep fallen stock survey	2	SS0633351
2009-03-23 11:15:00	15	Sheep fallen stock survey	2	SS0633371
2009-03-23 11:29:00	15	Sheep fallen stock survey	2	SS0633374
2009-03-23 11:30:00	15	Sheep fallen stock survey	2	SS0633392
2009-03-23 11:40:00	15	Sheep fallen stock survey	2	SS0633331
2009-03-23 11:50:00	15	Sheep fallen stock survey	2	SS0633337
2009-03-23 12:46:00	15	Sheep fallen stock survey	2	SS0633336
2009-03-23 12:51:00	15	Sheep fallen stock survey	2	SS0633349
2009-03-23 12:58:00	15	Sheep fallen stock survey	2	SS0633291
2009-03-23 13:01:00	15	Sheep fallen stock survey	2	SS0633390
2009-03-23 13:03:00	15	Sheep fallen stock survey	2	SS0633303
2009-03-23 09:26:00	15	Sheep fallen stock survey	2	SS0633346
2009-03-23 09:28:00	15	Sheep fallen stock survey	2	SS0633396
2009-03-23 09:40:00	15	Sheep fallen stock survey	2	SS0633373
2009-03-23 09:45:00	15	Sheep fallen stock survey	2	SS0633387
2009-03-23 09:46:00	15	Sheep fallen stock survey	2	SS0633403
2009-03-24 08:20:00	14	Sheep abattoir survey	2	SS4-076794
2009-03-24 08:17:00	14	Sheep abattoir survey	2	SS4-076789
2009-03-24 08:22:00	14	Sheep abattoir survey	2	SS4-076797
2009-03-24 08:22:00	14	Sheep abattoir survey	2	SS4-076798
2009-03-24 08:22:00	14	Sheep abattoir survey	2	SS4-076799
2009-03-24 08:23:00	14	Sheep abattoir survey	2	SS4-076800
2009-03-24 08:25:00	14	Sheep abattoir survey	2	SS4-076805
2009-03-24 08:27:00	14	Sheep abattoir survey	2	SS4-076810
2009-03-24 08:27:00	14	Sheep abattoir survey	2	SS4-076811
2009-03-24 08:27:00	14	Sheep abattoir survey	2	SS4-076813
2009-03-24 08:28:00	14	Sheep abattoir survey	2	SS4-076814
2009-03-24 08:28:00	14	Sheep abattoir survey	2	SS4-076815
2009-03-10 14:48:00	15	Sheep fallen stock survey	2	SS9003398
2009-03-10 14:49:00	15	Sheep fallen stock survey	2	SS9003399
2009-03-10 15:12:00	15	Sheep fallen stock survey	2	SS9003406
2009-03-10 15:13:00	15	Sheep fallen stock survey	2	SS9003404
2009-03-10 15:14:00	15	Sheep fallen stock survey	2	SS9003407
2009-03-10 15:17:00	15	Sheep fallen stock survey	2	SS9003409
2009-03-10 15:18:00	15	Sheep fallen stock survey	2	SS9003413
2009-03-10 15:19:00	15	Sheep fallen stock survey	2	SS9003412
2009-03-10 15:20:00	15	Sheep fallen stock survey	2	SS9003410
2009-03-10 15:21:00	15	Sheep fallen stock survey	2	SS9003411
2009-03-10 15:25:00	15	Sheep fallen stock survey	2	SS9003446
2009-03-10 15:27:00	15	Sheep fallen stock survey	2	SS9003447
2009-03-10 15:28:00	15	Sheep fallen stock survey	2	SS9003448
2009-03-10 15:32:00	15	Sheep fallen stock survey	2	SS9003435
2009-03-10 15:33:00	15	Sheep fallen stock survey	2	SS9003433
2009-03-10 15:36:00	15	Sheep fallen stock survey	2	SS9003436
2009-03-10 15:39:00	15	Sheep fallen stock survey	2	SS9003453
2009-03-10 15:39:00	15	Sheep fallen stock survey	2	SS9003444
2009-03-10 15:43:00	15	Sheep fallen stock survey	2	SS9003454
2009-03-10 15:44:00	15	Sheep fallen stock survey	2	SS9003452
2009-03-10 15:45:00	15	Sheep fallen stock survey	2	SS9003486
2009-01-09 07:45:00	14	Sheep abattoir survey	2	SS4-073843
2009-01-09 07:45:00	14	Sheep abattoir survey	2	SS4-073844
2009-01-09 07:46:00	14	Sheep abattoir survey	2	SS4-073846
2009-01-09 07:47:00	14	Sheep abattoir survey	2	SS4-073848
2009-01-09 07:47:00	14	Sheep abattoir survey	2	SS4-073850
2009-01-09 08:15:00	14	Sheep abattoir survey	2	SS4-073879
2009-01-09 07:48:00	14	Sheep abattoir survey	2	SS4-073853
2009-01-09 07:49:00	14	Sheep abattoir survey	2	SS4-073854
2009-01-09 07:49:00	14	Sheep abattoir survey	2	SS4-073855
2009-01-09 07:49:00	14	Sheep abattoir survey	2	SS4-073856
2009-01-09 07:49:00	14	Sheep abattoir survey	2	SS4-073857
2009-01-09 07:50:00	14	Sheep abattoir survey	2	SS4-073860
2009-01-09 09:01:00	14	Sheep abattoir survey	2	SS4-073861
2009-01-09 07:50:00	14	Sheep abattoir survey	2	SS4-073862
2009-01-09 07:51:00	14	Sheep abattoir survey	2	SS4-073863
2009-01-09 07:51:00	14	Sheep abattoir survey	2	SS4-073865
2009-01-09 07:52:00	14	Sheep abattoir survey	2	SS4-073867
2009-01-09 07:52:00	14	Sheep abattoir survey	2	SS4-073868
2009-01-09 07:52:00	14	Sheep abattoir survey	2	SS4-073869
2009-01-09 07:54:00	14	Sheep abattoir survey	2	SS4-073876
2009-01-09 07:49:00	14	Sheep abattoir survey	2	SS4-073858
2009-01-09 07:50:00	14	Sheep abattoir survey	2	SS4-073859
2009-01-09 07:53:00	14	Sheep abattoir survey	2	SS4-073873
2009-01-09 07:53:00	14	Sheep abattoir survey	2	SS4-073874
2009-01-09 07:53:00	14	Sheep abattoir survey	2	SS4-073872
2009-01-09 07:54:00	14	Sheep abattoir survey	2	SS4-073875
2009-03-11 09:20:00	14	Sheep abattoir survey	2	SS4-076385
2009-03-11 09:20:00	14	Sheep abattoir survey	2	SS4-076386
2009-03-11 09:21:00	14	Sheep abattoir survey	2	SS4-076387
2009-03-11 09:21:00	14	Sheep abattoir survey	2	SS4-076391
2009-03-11 09:21:00	14	Sheep abattoir survey	2	SS4-076392
2009-03-11 09:22:00	14	Sheep abattoir survey	2	SS4-076393
2009-03-11 09:19:00	14	Sheep abattoir survey	2	SS4-076382
2009-03-11 09:22:00	14	Sheep abattoir survey	2	SS4-076395
2009-03-11 09:24:00	14	Sheep abattoir survey	2	SS4-076403
2009-03-11 09:16:00	14	Sheep abattoir survey	2	SS4-076362
2009-03-11 09:12:00	14	Sheep abattoir survey	2	SS4-076358
2009-03-11 09:12:00	14	Sheep abattoir survey	2	SS4-076359
2009-03-11 09:22:00	14	Sheep abattoir survey	2	SS4-076397
2009-03-11 09:22:00	14	Sheep abattoir survey	2	SS4-076398
2009-03-11 09:23:00	14	Sheep abattoir survey	2	SS4-076399
2009-03-11 09:06:00	14	Sheep abattoir survey	2	SS4-076334
2009-03-11 09:07:00	14	Sheep abattoir survey	2	SS4-076335
2009-03-11 09:07:00	14	Sheep abattoir survey	2	SS4-076338
2009-03-11 09:08:00	14	Sheep abattoir survey	2	SS4-076339
2009-03-11 09:08:00	14	Sheep abattoir survey	2	SS4-076341
2009-03-11 09:08:00	14	Sheep abattoir survey	2	SS4-076342
2009-03-11 09:09:00	14	Sheep abattoir survey	2	SS4-076346
2009-03-11 09:10:00	14	Sheep abattoir survey	2	SS4-076351
2009-03-11 09:11:00	14	Sheep abattoir survey	2	SS4-076353
2009-03-11 09:12:00	14	Sheep abattoir survey	2	SS4-076355
2009-03-11 09:16:00	14	Sheep abattoir survey	2	SS4-076366
2009-03-11 09:17:00	14	Sheep abattoir survey	2	SS4-076368
2009-03-11 09:17:00	14	Sheep abattoir survey	2	SS4-076369
2009-03-11 09:17:00	14	Sheep abattoir survey	2	SS4-076370
2009-03-11 09:18:00	14	Sheep abattoir survey	2	SS4-076373
2009-03-11 09:19:00	14	Sheep abattoir survey	2	SS4-076381
2009-03-11 09:19:00	14	Sheep abattoir survey	2	SS4-076379
2009-03-11 09:18:00	14	Sheep abattoir survey	2	SS4-076376
2009-03-11 09:19:00	14	Sheep abattoir survey	2	SS4-076377
2009-03-11 09:19:00	14	Sheep abattoir survey	2	SS4-076378
2009-03-11 09:24:00	14	Sheep abattoir survey	2	SS4-076407
2009-03-11 09:24:00	14	Sheep abattoir survey	2	SS4-076408
2009-03-11 09:28:00	14	Sheep abattoir survey	2	SS4-076416
2009-03-11 09:25:00	14	Sheep abattoir survey	2	SS4-076410
2009-03-11 09:26:00	14	Sheep abattoir survey	2	SS4-076412
2009-03-11 09:27:00	14	Sheep abattoir survey	2	SS4-076413
2009-03-11 09:27:00	14	Sheep abattoir survey	2	SS4-076414
2009-03-11 09:29:00	14	Sheep abattoir survey	2	SS4-076421
2009-03-11 09:29:00	14	Sheep abattoir survey	2	SS4-076420
2009-03-11 09:24:00	14	Sheep abattoir survey	2	SS4-076405
2009-03-11 09:24:00	14	Sheep abattoir survey	2	SS4-076406
2009-03-11 09:30:00	14	Sheep abattoir survey	2	SS4-076423
2009-03-11 09:28:00	14	Sheep abattoir survey	2	SS4-076417
2009-03-11 09:29:00	14	Sheep abattoir survey	2	SS4-076419
2009-03-11 09:29:00	14	Sheep abattoir survey	2	SS4-076418
2009-03-10 12:23:00	15	Sheep fallen stock survey	2	SS9003349
2009-03-10 12:27:00	15	Sheep fallen stock survey	2	SS9003355
2009-03-10 12:41:00	15	Sheep fallen stock survey	2	SS9003315
2009-03-10 12:42:00	15	Sheep fallen stock survey	2	SS9003362
2009-03-10 12:44:00	15	Sheep fallen stock survey	2	SS9003303
2009-03-10 12:45:00	15	Sheep fallen stock survey	2	SS9003360
2009-03-10 12:46:00	15	Sheep fallen stock survey	2	SS9003300
2009-03-10 14:47:00	15	Sheep fallen stock survey	2	SS9003397
2009-03-10 11:03:00	15	Sheep fallen stock survey	2	SS9003261
2009-03-10 11:05:00	15	Sheep fallen stock survey	2	SS9003260
2009-03-10 11:06:00	15	Sheep fallen stock survey	2	SS9003258
2009-03-10 11:08:00	15	Sheep fallen stock survey	2	SS9003253
2009-03-10 11:00:00	15	Sheep fallen stock survey	2	SS9003177
2009-03-10 09:03:00	15	Sheep fallen stock survey	2	SS0629479
2009-03-10 10:44:00	18	Sheep dead in transit	2	SS0628195
2009-03-10 10:51:00	18	Sheep dead in transit	2	SS0628199
2009-03-10 10:55:00	15	Sheep fallen stock survey	2	SS0629497
2009-03-10 10:56:00	15	Sheep fallen stock survey	2	SS9003004
2009-03-10 10:57:00	15	Sheep fallen stock survey	2	SS9003007
2009-03-10 10:57:00	15	Sheep fallen stock survey	2	SS9003015
2009-03-10 10:59:00	15	Sheep fallen stock survey	2	SS9003009
2009-03-10 09:09:00	15	Sheep fallen stock survey	2	SS9003136
2009-03-10 08:57:00	15	Sheep fallen stock survey	2	SS0629472
2009-03-10 08:59:00	15	Sheep fallen stock survey	2	SS0629469
2009-03-10 11:16:00	15	Sheep fallen stock survey	2	SS9003267
2009-03-10 11:33:00	15	Sheep fallen stock survey	2	SS9003279
2009-03-10 11:34:00	15	Sheep fallen stock survey	2	SS9003283
2009-03-10 11:37:00	15	Sheep fallen stock survey	2	SS9003268
2009-03-10 11:42:00	15	Sheep fallen stock survey	2	SS9003287
2009-03-10 11:43:00	15	Sheep fallen stock survey	2	SS9003289
2009-03-10 11:32:00	15	Sheep fallen stock survey	2	SS9003270
2009-03-10 11:29:00	15	Sheep fallen stock survey	2	SS9003273
2009-03-10 11:30:00	15	Sheep fallen stock survey	2	SS9003271
2009-03-10 11:30:00	15	Sheep fallen stock survey	2	SS9003275
2009-03-10 12:22:00	15	Sheep fallen stock survey	2	SS9003350
2009-03-10 11:44:00	15	Sheep fallen stock survey	2	SS9003366
2009-03-10 11:47:00	15	Sheep fallen stock survey	2	SS9003363
2009-03-10 11:53:00	15	Sheep fallen stock survey	2	SS9003367
2009-03-10 11:54:00	15	Sheep fallen stock survey	2	SS9003357
2009-03-10 11:56:00	15	Sheep fallen stock survey	2	SS9003370
2009-03-10 11:58:00	15	Sheep fallen stock survey	2	SS9003364
2009-03-10 11:59:00	15	Sheep fallen stock survey	2	SS9003323
2009-03-10 12:03:00	15	Sheep fallen stock survey	2	SS9003330
2009-03-10 12:06:00	15	Sheep fallen stock survey	2	SS9003331
2009-03-10 12:09:00	15	Sheep fallen stock survey	2	SS9003336
2009-03-10 12:09:00	15	Sheep fallen stock survey	2	SS9003335
2009-03-10 12:10:00	15	Sheep fallen stock survey	2	SS9003334
2009-03-10 12:11:00	15	Sheep fallen stock survey	2	SS9003337
2009-03-10 12:12:00	15	Sheep fallen stock survey	2	SS9003338
2009-03-10 11:50:00	15	Sheep fallen stock survey	2	SS9003371
2009-03-10 11:48:00	15	Sheep fallen stock survey	2	SS9003361
2009-03-20 10:12:00	15	Sheep fallen stock survey	2	SS0633213
2009-03-20 10:13:00	15	Sheep fallen stock survey	2	SS0633210
2009-03-20 10:14:00	15	Sheep fallen stock survey	2	SS0633142
2009-03-20 10:16:00	15	Sheep fallen stock survey	2	SS0633204
2009-03-20 10:17:00	15	Sheep fallen stock survey	2	SS0633198
2009-03-20 10:18:00	15	Sheep fallen stock survey	2	SS0633153
2009-03-20 09:40:00	15	Sheep fallen stock survey	2	SS0633162
2009-03-20 09:41:00	15	Sheep fallen stock survey	2	SS0633159
2009-03-20 09:50:00	15	Sheep fallen stock survey	2	SS0633215
2009-03-20 09:51:00	15	Sheep fallen stock survey	2	SS0633202
2009-03-20 10:09:00	15	Sheep fallen stock survey	2	SS0633171
2009-03-20 10:21:00	15	Sheep fallen stock survey	2	SS0633219
2009-03-20 10:23:00	15	Sheep fallen stock survey	2	SS0633156
2009-03-20 10:34:00	15	Sheep fallen stock survey	2	SS0633178
2009-03-20 10:35:00	15	Sheep fallen stock survey	2	SS0633184
2009-03-20 10:37:00	15	Sheep fallen stock survey	2	SS0633174
2009-03-20 10:50:00	15	Sheep fallen stock survey	2	SS0633225
2009-03-20 10:50:00	15	Sheep fallen stock survey	2	SS0633218
2009-03-20 10:58:00	15	Sheep fallen stock survey	2	SS0633166
2009-03-20 11:03:00	15	Sheep fallen stock survey	2	SS0633189
2009-03-20 11:04:00	15	Sheep fallen stock survey	2	SS0633089
2009-03-18	15	Sheep fallen stock survey	2	SS0633098
2009-03-20 11:06:00	15	Sheep fallen stock survey	2	SS0633106
2009-03-20 11:09:00	15	Sheep fallen stock survey	2	SS0633160
2009-03-20 11:17:00	15	Sheep fallen stock survey	2	SS0633108
2009-03-23 10:40:00	15	Sheep fallen stock survey	2	SS0633310
2009-03-23 11:17:00	15	Sheep fallen stock survey	2	SS0633393
2009-03-23 11:19:00	15	Sheep fallen stock survey	2	SS0633398
2009-03-23 11:19:00	15	Sheep fallen stock survey	2	SS0633293
2009-03-23 11:20:00	15	Sheep fallen stock survey	2	SS0633405
2009-03-23 11:25:00	15	Sheep fallen stock survey	2	SS0633345
2009-03-23 11:26:00	15	Sheep fallen stock survey	2	SS0633348
2009-03-23 11:27:00	15	Sheep fallen stock survey	2	SS0633367
2009-03-23 11:27:00	15	Sheep fallen stock survey	2	SS0633352
2009-03-23 13:08:00	15	Sheep fallen stock survey	2	SS0633402
2009-03-23 13:09:00	15	Sheep fallen stock survey	2	SS0633305
2009-03-23 13:10:00	15	Sheep fallen stock survey	2	SS0633086
2009-03-23 13:10:00	15	Sheep fallen stock survey	2	SS0633308
2009-03-23 13:11:00	15	Sheep fallen stock survey	2	SS0633301
2009-03-23 13:13:00	15	Sheep fallen stock survey	2	SS0633302
2009-03-23 13:16:00	15	Sheep fallen stock survey	2	SS0633255
2009-03-23 13:17:00	15	Sheep fallen stock survey	2	SS0633391
2009-03-23 13:20:00	15	Sheep fallen stock survey	2	SS0633276
2009-03-23 11:55:00	15	Sheep fallen stock survey	2	SS0633341
2009-03-23 11:56:00	15	Sheep fallen stock survey	2	SS0633140
2009-03-23 12:03:00	15	Sheep fallen stock survey	2	SS0633340
2009-03-23 12:04:00	15	Sheep fallen stock survey	2	SS0633333
2009-03-23 12:18:00	15	Sheep fallen stock survey	2	SS0633300
2009-03-23 12:26:00	15	Sheep fallen stock survey	2	SS0633311
2009-03-23 13:21:00	15	Sheep fallen stock survey	2	SS0633283
2009-03-23 13:42:00	15	Sheep fallen stock survey	2	SS0633258
2009-03-23 13:49:00	15	Sheep fallen stock survey	2	SS0633287
2009-03-23 13:51:00	15	Sheep fallen stock survey	2	SS0633280
2009-03-23 13:52:00	15	Sheep fallen stock survey	2	SS0633273
2009-03-23 13:55:00	15	Sheep fallen stock survey	2	SS0633232
2009-03-23 13:56:00	15	Sheep fallen stock survey	2	SS0633228
2009-03-23 14:11:00	15	Sheep fallen stock survey	2	SS0633238
2009-03-23 14:13:00	15	Sheep fallen stock survey	2	SS0633264
2009-03-23 14:13:00	15	Sheep fallen stock survey	2	SS0633262
2009-03-23 14:14:00	15	Sheep fallen stock survey	2	SS0633256
2009-03-23 14:15:00	15	Sheep fallen stock survey	2	SS0633386
2009-03-23 14:17:00	15	Sheep fallen stock survey	2	SS0633146
2009-03-23 14:19:00	15	Sheep fallen stock survey	2	SS0633144
2009-03-23 14:20:00	15	Sheep fallen stock survey	2	SS0633221
2009-03-23 13:59:00	15	Sheep fallen stock survey	2	SS0633242
2009-03-23 14:21:00	15	Sheep fallen stock survey	2	SS0633223
2009-03-23 14:30:00	15	Sheep fallen stock survey	2	SS0633197
2009-03-23 14:36:00	15	Sheep fallen stock survey	2	SS0633259
2009-03-23 14:37:00	15	Sheep fallen stock survey	2	SS0633205
2009-03-23 10:41:00	15	Sheep fallen stock survey	2	SS0633314
2009-03-23 10:43:00	15	Sheep fallen stock survey	2	SS0633383
2009-03-23 10:48:00	15	Sheep fallen stock survey	2	SS0633278
2009-03-23 10:50:00	15	Sheep fallen stock survey	2	SS0633368
2009-03-23 10:54:00	15	Sheep fallen stock survey	2	SS0633358
2009-03-23 10:55:00	15	Sheep fallen stock survey	2	SS0633328
2009-03-23 10:56:00	15	Sheep fallen stock survey	2	SS0633329
2009-03-23 09:19:00	15	Sheep fallen stock survey	2	SS0633357
2009-03-23 09:21:00	15	Sheep fallen stock survey	2	SS0633381
2009-03-24 08:43:00	15	Sheep fallen stock survey	2	SS0633161
2009-03-24 08:45:00	15	Sheep fallen stock survey	2	SS0633284
2009-03-23 11:11:00	15	Sheep fallen stock survey	2	SS0633313
2009-03-23 11:12:00	15	Sheep fallen stock survey	2	SS0633318
2009-03-23 11:14:00	15	Sheep fallen stock survey	2	SS0633382
2009-03-23 11:16:00	15	Sheep fallen stock survey	2	SS0633400
2009-03-23 11:28:00	15	Sheep fallen stock survey	2	SS0633364
2009-03-23 11:31:00	15	Sheep fallen stock survey	2	SS0633384
2009-03-23 11:32:00	15	Sheep fallen stock survey	2	SS0633366
2009-03-23 11:33:00	15	Sheep fallen stock survey	2	SS0633365
2009-03-23 11:38:00	15	Sheep fallen stock survey	2	SS0633285
2009-03-23 11:39:00	15	Sheep fallen stock survey	2	SS0633330
2009-03-23 11:41:00	15	Sheep fallen stock survey	2	SS0633319
2009-03-23 11:45:00	15	Sheep fallen stock survey	2	SS0633317
2009-03-23 11:46:00	15	Sheep fallen stock survey	2	SS0633316
2009-03-23 11:49:00	15	Sheep fallen stock survey	2	SS0633321
2009-03-23 12:55:00	15	Sheep fallen stock survey	2	SS0633233
2009-03-23 12:56:00	15	Sheep fallen stock survey	2	SS0633257
2009-03-23 12:57:00	15	Sheep fallen stock survey	2	SS0633353
2009-03-23 12:59:00	15	Sheep fallen stock survey	2	SS0633297
2009-03-23 13:02:00	15	Sheep fallen stock survey	2	SS0633279
2009-03-23 13:04:00	15	Sheep fallen stock survey	2	SS0633343
2009-03-23 13:05:00	15	Sheep fallen stock survey	2	SS0633369
2009-03-23 13:06:00	15	Sheep fallen stock survey	2	SS0633304
2009-03-23 13:07:00	15	Sheep fallen stock survey	2	SS0633338
2009-03-23 09:27:00	15	Sheep fallen stock survey	2	SS0633397
2009-03-23 09:30:00	15	Sheep fallen stock survey	2	SS0633395
2009-03-23 09:45:00	15	Sheep fallen stock survey	2	SS0633394
2009-03-23 09:50:00	15	Sheep fallen stock survey	2	SS0633309
2009-03-23 10:17:00	15	Sheep fallen stock survey	2	SS0633288
2009-03-23 10:20:00	15	Sheep fallen stock survey	2	SS0633296
2009-03-23 10:21:00	15	Sheep fallen stock survey	2	SS0633270
2009-03-23 10:30:00	15	Sheep fallen stock survey	2	SS0633324
2009-03-24 08:18:00	14	Sheep abattoir survey	2	SS4-076792
2009-03-24 08:20:00	14	Sheep abattoir survey	2	SS4-076793
2009-03-24 08:18:00	14	Sheep abattoir survey	2	SS4-076790
2009-03-24 08:18:00	14	Sheep abattoir survey	2	SS4-076791
2009-03-24 08:21:00	14	Sheep abattoir survey	2	SS4-076795
2009-03-24 08:22:00	14	Sheep abattoir survey	2	SS4-076796
2009-03-24 08:24:00	14	Sheep abattoir survey	2	SS4-076801
2009-03-24 08:25:00	14	Sheep abattoir survey	2	SS4-076802
2009-03-24 08:25:00	14	Sheep abattoir survey	2	SS4-076803
2009-03-24 08:25:00	14	Sheep abattoir survey	2	SS4-076804
2009-03-24 08:26:00	14	Sheep abattoir survey	2	SS4-076806
2009-03-24 08:27:00	14	Sheep abattoir survey	2	SS4-076809
2009-03-24 08:27:00	14	Sheep abattoir survey	2	SS4-076812
2009-03-24 08:27:00	14	Sheep abattoir survey	2	SS4-076807
2009-03-24 08:27:00	14	Sheep abattoir survey	2	SS4-076808
2009-03-10 14:50:00	15	Sheep fallen stock survey	2	SS9003400
2009-03-10 15:13:00	15	Sheep fallen stock survey	2	SS9003405
2009-03-10 15:16:00	15	Sheep fallen stock survey	2	SS9003408
2009-03-10 15:22:00	15	Sheep fallen stock survey	2	SS9003414
2009-03-10 15:22:00	15	Sheep fallen stock survey	2	SS9003415
2009-03-10 15:23:00	15	Sheep fallen stock survey	2	SS9003441
2009-03-10 15:25:00	15	Sheep fallen stock survey	2	SS9003416
2009-03-10 15:26:00	15	Sheep fallen stock survey	2	SS9003445
2009-01-09 07:44:00	14	Sheep abattoir survey	2	SS4-073840
2009-01-09 07:44:00	14	Sheep abattoir survey	2	SS4-073841
2009-01-09 07:45:00	14	Sheep abattoir survey	2	SS4-073842
2009-01-09 07:46:00	14	Sheep abattoir survey	2	SS4-073847
2009-01-09 07:46:00	14	Sheep abattoir survey	2	SS4-073845
2009-01-09 07:47:00	14	Sheep abattoir survey	2	SS4-073849
2009-01-09 07:48:00	14	Sheep abattoir survey	2	SS4-073851
2009-01-09 07:48:00	14	Sheep abattoir survey	2	SS4-073852
2009-01-09 07:51:00	14	Sheep abattoir survey	2	SS4-073864
2009-01-09 07:52:00	14	Sheep abattoir survey	2	SS4-073866
2009-01-09 07:52:00	14	Sheep abattoir survey	2	SS4-073870
2009-01-09 07:54:00	14	Sheep abattoir survey	2	SS4-073877
2009-01-09 07:54:00	14	Sheep abattoir survey	2	SS4-073878
2009-01-09 07:53:00	14	Sheep abattoir survey	2	SS4-073871
2009-03-11 09:20:00	14	Sheep abattoir survey	2	SS4-076383
2009-03-11 09:20:00	14	Sheep abattoir survey	2	SS4-076384
2009-03-11 09:21:00	14	Sheep abattoir survey	2	SS4-076388
2009-03-11 09:21:00	14	Sheep abattoir survey	2	SS4-076389
2009-03-11 09:21:00	14	Sheep abattoir survey	2	SS4-076390
2009-03-11 09:22:00	14	Sheep abattoir survey	2	SS4-076394
2009-03-11 09:13:00	14	Sheep abattoir survey	2	SS4-076360
2009-03-11 09:15:00	14	Sheep abattoir survey	2	SS4-076361
2009-03-11 09:22:00	14	Sheep abattoir survey	2	SS4-076396
2009-03-11 09:23:00	14	Sheep abattoir survey	2	SS4-076400
2009-03-11 09:23:00	14	Sheep abattoir survey	2	SS4-076401
2009-03-11 09:24:00	14	Sheep abattoir survey	2	SS4-076402
2009-03-11 09:04:00	14	Sheep abattoir survey	2	SS4-076328
2009-03-11 09:02:00	14	Sheep abattoir survey	2	SS4-076327
2009-03-11 09:04:00	14	Sheep abattoir survey	2	SS4-076329
2009-03-11 09:05:00	14	Sheep abattoir survey	2	SS4-076330
2009-03-11 09:05:00	14	Sheep abattoir survey	2	SS4-076331
2009-03-11 09:05:00	14	Sheep abattoir survey	2	SS4-076332
2009-03-11 09:06:00	14	Sheep abattoir survey	2	SS4-076333
2009-03-11 09:07:00	14	Sheep abattoir survey	2	SS4-076336
2009-03-11 09:07:00	14	Sheep abattoir survey	2	SS4-076337
2009-03-11 09:08:00	14	Sheep abattoir survey	2	SS4-076340
2009-03-11 09:08:00	14	Sheep abattoir survey	2	SS4-076343
2009-03-11 09:08:00	14	Sheep abattoir survey	2	SS4-076344
2009-03-11 09:09:00	14	Sheep abattoir survey	2	SS4-076345
2009-03-11 09:09:00	14	Sheep abattoir survey	2	SS4-076347
2009-03-11 09:10:00	14	Sheep abattoir survey	2	SS4-076348
2009-03-11 09:10:00	14	Sheep abattoir survey	2	SS4-076349
2009-03-11 09:10:00	14	Sheep abattoir survey	2	SS4-076350
2009-03-11 09:10:00	14	Sheep abattoir survey	2	SS4-076352
2009-03-11 09:12:00	14	Sheep abattoir survey	2	SS4-076354
2009-03-11 09:12:00	14	Sheep abattoir survey	2	SS4-076356
2009-03-11 09:12:00	14	Sheep abattoir survey	2	SS4-076357
2009-03-11 09:16:00	14	Sheep abattoir survey	2	SS4-076364
2009-03-11 09:16:00	14	Sheep abattoir survey	2	SS4-076365
2009-03-11 09:16:00	14	Sheep abattoir survey	2	SS4-076367
2009-03-11 09:17:00	14	Sheep abattoir survey	2	SS4-076371
2009-03-11 09:18:00	14	Sheep abattoir survey	2	SS4-076372
2009-03-11 09:16:00	14	Sheep abattoir survey	2	SS4-076363
2009-03-11 09:19:00	14	Sheep abattoir survey	2	SS4-076380
2009-03-11 09:18:00	14	Sheep abattoir survey	2	SS4-076374
2009-03-11 09:18:00	14	Sheep abattoir survey	2	SS4-076375
2009-03-11 09:25:00	14	Sheep abattoir survey	2	SS4-076409
2009-03-11 09:25:00	14	Sheep abattoir survey	2	SS4-076411
2009-03-11 09:30:00	14	Sheep abattoir survey	2	SS4-076422
2009-03-11 09:24:00	14	Sheep abattoir survey	2	SS4-076404
2009-03-11 09:28:00	14	Sheep abattoir survey	2	SS4-076415
2009-03-11 09:30:00	14	Sheep abattoir survey	2	SS4-076424
2009-03-10 12:24:00	15	Sheep fallen stock survey	2	SS9003352
2009-03-10 12:25:00	15	Sheep fallen stock survey	2	SS9003353
2009-03-10 12:26:00	15	Sheep fallen stock survey	2	SS9003354
2009-03-10 12:39:00	15	Sheep fallen stock survey	2	SS9003316
2009-03-10 12:43:00	15	Sheep fallen stock survey	2	SS9003302
2009-03-10 13:25:00	15	Sheep fallen stock survey	2	SS9003393
2009-03-10 14:45:00	15	Sheep fallen stock survey	2	SS9003392
2009-03-10 14:46:00	15	Sheep fallen stock survey	2	SS9003395
2009-03-10 14:47:00	15	Sheep fallen stock survey	2	SS9003396
2009-03-10 11:01:00	15	Sheep fallen stock survey	2	SS0629498
2009-03-10 11:02:00	15	Sheep fallen stock survey	2	SS9003252
2009-03-10 11:04:00	15	Sheep fallen stock survey	2	SS9003190
2009-03-10 11:05:00	15	Sheep fallen stock survey	2	SS9003256
2009-03-10 11:07:00	15	Sheep fallen stock survey	2	SS9003257
2009-03-10 11:09:00	15	Sheep fallen stock survey	2	SS9003259
2009-03-10 09:02:00	15	Sheep fallen stock survey	2	SS0629474
2009-03-10 09:04:00	15	Sheep fallen stock survey	2	SS0629476
2009-03-10 09:05:00	15	Sheep fallen stock survey	2	SS0629482
2009-03-10 09:12:00	18	Sheep dead in transit	2	SS0628194
2009-03-10 10:45:00	18	Sheep dead in transit	2	SS0628196
2009-03-10 10:47:00	18	Sheep dead in transit	2	SS0628197
2009-03-10 10:49:00	18	Sheep dead in transit	2	SS0628198
2009-03-10 10:52:00	15	Sheep fallen stock survey	2	SS0629491
2009-03-10 10:58:00	15	Sheep fallen stock survey	2	SS9003010
2009-03-10 09:08:00	15	Sheep fallen stock survey	2	SS0629484
2009-03-10 09:09:00	15	Sheep fallen stock survey	2	SS0629477
2009-03-10 09:10:00	15	Sheep fallen stock survey	2	SS0629473
2009-03-10 09:11:00	15	Sheep fallen stock survey	2	SS0629483
2009-03-10 09:06:00	15	Sheep fallen stock survey	2	SS0629489
2009-03-10 09:00:00	15	Sheep fallen stock survey	2	SS0629486
2009-03-10 09:00:00	15	Sheep fallen stock survey	2	SS0629478
2009-03-10 11:15:00	15	Sheep fallen stock survey	2	SS9003266
2009-03-10 11:17:00	15	Sheep fallen stock survey	2	SS9003265
2009-03-10 11:15:00	15	Sheep fallen stock survey	2	SS9003264
2009-03-10 11:10:00	15	Sheep fallen stock survey	2	SS9003255
2009-03-10 11:10:00	15	Sheep fallen stock survey	2	SS9003254
2009-03-10 11:14:00	15	Sheep fallen stock survey	2	SS9003263
2009-03-10 11:11:00	15	Sheep fallen stock survey	2	SS9003262
2009-03-10 11:35:00	15	Sheep fallen stock survey	2	SS9003276
2009-03-10 11:36:00	15	Sheep fallen stock survey	2	SS9003281
2009-03-10 11:38:00	15	Sheep fallen stock survey	2	SS9003278
2009-03-10 11:39:00	15	Sheep fallen stock survey	2	SS9003274
2009-03-10 11:40:00	15	Sheep fallen stock survey	2	SS9003284
2009-03-10 11:40:00	15	Sheep fallen stock survey	2	SS9003285
2009-03-10 11:41:00	15	Sheep fallen stock survey	2	SS9003280
2009-03-10 11:31:00	15	Sheep fallen stock survey	2	SS9003282
2009-03-10 11:33:00	15	Sheep fallen stock survey	2	SS9003286
2009-03-10 11:18:00	15	Sheep fallen stock survey	2	SS9003272
2009-03-10 11:18:00	15	Sheep fallen stock survey	2	SS9003269
2009-03-10 11:16:00	15	Sheep fallen stock survey	2	SS9003277
2009-03-10 11:46:00	15	Sheep fallen stock survey	2	SS9003365
2009-03-10 11:54:00	15	Sheep fallen stock survey	2	SS9003369
2009-03-10 11:55:00	15	Sheep fallen stock survey	2	SS9003368
2009-03-10 11:57:00	15	Sheep fallen stock survey	2	SS9003359
2009-03-10 12:00:00	15	Sheep fallen stock survey	2	SS9003324
2009-03-10 11:52:00	15	Sheep fallen stock survey	2	SS9003322
2009-03-10 12:01:00	15	Sheep fallen stock survey	2	SS9003325
2009-03-10 12:01:00	15	Sheep fallen stock survey	2	SS9003326
2009-03-10 12:02:00	15	Sheep fallen stock survey	2	SS9003327
2009-03-10 12:04:00	15	Sheep fallen stock survey	2	SS9003329
2009-03-10 12:05:00	15	Sheep fallen stock survey	2	SS9003328
2009-03-10 12:07:00	15	Sheep fallen stock survey	2	SS9003332
2009-03-10 12:08:00	15	Sheep fallen stock survey	2	SS9003333
2009-03-10 11:51:00	15	Sheep fallen stock survey	2	SS9003291
2009-03-10 12:14:00	15	Sheep fallen stock survey	2	SS9003340
2009-03-10 12:18:00	15	Sheep fallen stock survey	2	SS9003344
2009-03-10 12:18:00	15	Sheep fallen stock survey	2	SS9003345
2009-03-10 12:19:00	15	Sheep fallen stock survey	2	SS9003346
2009-03-10 12:20:00	15	Sheep fallen stock survey	2	SS9003347
2009-03-10 12:21:00	15	Sheep fallen stock survey	2	SS9003348
2009-03-10 12:22:00	15	Sheep fallen stock survey	2	SS9003351
2009-03-10 12:30:00	15	Sheep fallen stock survey	2	SS9003297
2009-03-10 12:33:00	15	Sheep fallen stock survey	2	SS9003307
2009-03-10 12:35:00	15	Sheep fallen stock survey	2	SS9003304
2009-03-10 12:35:00	15	Sheep fallen stock survey	2	SS9003321
2009-03-10 12:36:00	15	Sheep fallen stock survey	2	SS9003320
2009-03-10 12:48:00	15	Sheep fallen stock survey	2	SS9003299
2009-03-10 12:49:00	15	Sheep fallen stock survey	2	SS9003295
2009-03-10 13:11:00	15	Sheep fallen stock survey	2	SS9003375
2009-03-10 12:13:00	15	Sheep fallen stock survey	2	SS9003339
2009-03-10 12:14:00	15	Sheep fallen stock survey	2	SS9003341
2009-03-10 12:15:00	15	Sheep fallen stock survey	2	SS9003356
2009-03-10 12:16:00	15	Sheep fallen stock survey	2	SS9003342
2009-03-10 12:16:00	15	Sheep fallen stock survey	2	SS9003343
2009-03-10 12:27:00	15	Sheep fallen stock survey	2	SS9003296
2009-03-10 12:32:00	15	Sheep fallen stock survey	2	SS9003305
2009-03-10 12:34:00	15	Sheep fallen stock survey	2	SS9003298
2009-03-10 12:38:00	15	Sheep fallen stock survey	2	SS9003318
2009-03-10 12:37:00	15	Sheep fallen stock survey	2	SS9003317
2009-03-10 12:49:00	15	Sheep fallen stock survey	2	SS9003293
2009-03-10 13:12:00	15	Sheep fallen stock survey	2	SS9003376
2009-03-10 13:16:00	15	Sheep fallen stock survey	2	SS9003380
2009-03-10 13:17:00	15	Sheep fallen stock survey	2	SS9003382
2009-03-10 12:51:00	15	Sheep fallen stock survey	2	SS9003290
2009-03-10 12:54:00	15	Sheep fallen stock survey	2	SS9003311
2009-03-10 13:00:00	15	Sheep fallen stock survey	2	SS9003312
2009-03-10 13:04:00	15	Sheep fallen stock survey	2	SS9003310
2009-03-10 13:06:00	15	Sheep fallen stock survey	2	SS9003372
2009-03-10 13:10:00	15	Sheep fallen stock survey	2	SS9003374
2009-03-10 13:22:00	15	Sheep fallen stock survey	2	SS9003391
2009-03-10 13:25:00	15	Sheep fallen stock survey	2	SS9003394
2009-03-10	15	Sheep fallen stock survey	4	SS0640056
2009-03-10	15	Sheep fallen stock survey	4	SS9003460
2009-03-10	15	Sheep fallen stock survey	4	SS9003462
2009-03-10	15	Sheep fallen stock survey	4	SS9003463
2009-03-10	17	Goat fallen stock survey	4	SS9003464
2009-03-10 15:42:00	15	Sheep fallen stock survey	4	SS9003455
2009-03-10 11:57:00	15	Sheep fallen stock survey	4	SS9003358
2009-03-10 15:52:00	15	Sheep fallen stock survey	4	SS9003488
2009-03-10 15:46:00	15	Sheep fallen stock survey	2	SS9003487
2009-03-10 15:47:00	15	Sheep fallen stock survey	2	SS9003484
2009-03-10 15:48:00	15	Sheep fallen stock survey	2	SS9003485
2009-03-10 15:48:00	15	Sheep fallen stock survey	2	SS9003483
2009-03-10 15:51:00	15	Sheep fallen stock survey	2	SS9003490
2009-03-10 14:53:00	15	Sheep fallen stock survey	2	SS9003402
2009-03-10 15:00:00	15	Sheep fallen stock survey	2	SS9003421
2009-03-10 15:01:00	15	Sheep fallen stock survey	2	SS9003422
2009-03-10 15:05:00	15	Sheep fallen stock survey	2	SS9003424
2009-03-10 15:10:00	15	Sheep fallen stock survey	2	SS9003430
2009-03-10 15:11:00	15	Sheep fallen stock survey	2	SS9003432
2009-01-26 16:44:00	15	Sheep fallen stock survey	2	SS0642257
2009-01-26 16:50:00	15	Sheep fallen stock survey	2	SS0642271
2009-01-26 16:53:00	15	Sheep fallen stock survey	2	SS0642270
2009-01-26 16:54:00	15	Sheep fallen stock survey	2	SS0642269
2009-01-27 09:08:00	15	Sheep fallen stock survey	2	SS0642266
2009-01-27 10:39:00	15	Sheep fallen stock survey	4	SS0642262
2009-01-27 09:20:00	15	Sheep fallen stock survey	2	SS0642364
2009-01-27 09:44:00	15	Sheep fallen stock survey	2	SS0551537
2009-01-27 09:45:00	15	Sheep fallen stock survey	2	SS0551538
2009-01-27 09:46:00	15	Sheep fallen stock survey	2	SS0551540
2009-01-27 09:50:00	15	Sheep fallen stock survey	2	SS0551536
2009-01-27 09:54:00	15	Sheep fallen stock survey	2	SS0551539
2009-01-27 10:15:00	15	Sheep fallen stock survey	2	SS0551544
2009-01-27 10:16:00	15	Sheep fallen stock survey	2	SS0551543
2009-01-27 10:20:00	15	Sheep fallen stock survey	2	SS0551545
2009-01-27 10:32:00	15	Sheep fallen stock survey	2	SS0637864
2009-01-27 10:33:00	15	Sheep fallen stock survey	2	SS0637865
2009-01-27 10:36:00	15	Sheep fallen stock survey	2	SS0642259
2009-01-27 10:38:00	15	Sheep fallen stock survey	2	SS0642261
2009-01-27 10:43:00	15	Sheep fallen stock survey	2	SS0642296
2009-01-27 10:48:00	15	Sheep fallen stock survey	2	SS0642241
2009-01-27 10:49:00	15	Sheep fallen stock survey	2	SS0642225
2009-01-27 10:54:00	15	Sheep fallen stock survey	2	SS0642226
2009-01-27 10:56:00	15	Sheep fallen stock survey	2	SS0642227
2009-01-27 10:59:00	15	Sheep fallen stock survey	2	SS0642237
2009-01-27 11:00:00	15	Sheep fallen stock survey	2	SS0642287
2009-01-27 11:11:00	15	Sheep fallen stock survey	2	SS0642284
2009-01-27 11:15:00	15	Sheep fallen stock survey	2	SS0642282
[truncated: 20,797 more rows]
