# Supplementary material for: Impact of Removing the Monitoring Requirements for Holdings with Atypical Scrapie in Great Britain
Source: Animals (Basel). 2024 Dec 14;14(24):3607. doi: 10.3390/ani14243607 (PMC11672676; doi:10.3390/ani14243607)
Supplement: Supplementary file 1 [file animals-14-03607-s001.zip › GBDataOct23Processed2.txt]

FarmID		FS1	FS2	FS3	FS4	FS5	AS1	AS2	AS3	AS4	AS5	SumOfUsual Stock Numbers	AdjFarmSize
1	1	13	26	0	0	0	0	0	0	0	0	1300	1300
2	1	4	2	0	0	0	0	0	0	0	0	292	292
3	1	5	13	0	0	0	0	0	0	0	0		18
4	1	6	2	1	0	0	0	0	0	0	0	316	316
5	1	15	20	0	0	0	0	0	0	0	0	165	165
6	1	2	15	0	0	0	0	0	0	0	0	500	500
7	1	10	0	0	0	0	0	0	0	0	0	450	450
8	1	1	20	7	0	0	0	0	0	0	0	1800	1800
9	1	4	5	0	0	0	0	0	0	0	0	1	1
10	1	1	0	0	0	0	0	0	0	0	0		1
11	1	48	26	0	0	0	0	0	0	0	0	500	500
12	1	1	10	3	0	0	0	0	0	0	0	1	1
13	1	18	39	4	0	0	47	0	0	0	0	380	380
14	1	2	2	0	0	0	0	0	0	0	0	120	120
15	1	26	43	0	0	0	0	0	0	0	0	400	400
16	1	6	4	0	0	0	0	0	0	0	0	111	111
17	1	24	20	20	0	0	0	0	0	0	0	500	500
18	1	1	8	18	0	0	0	0	0	0	0	100	100
19	1	8	0	0	0	0	0	0	0	0	0		8
20	1	1	6	3	0	0	0	0	0	0	0	700	700
21	2	0	0	0	0	0	21	0	0	0	0		21
22	1	1	0	0	0	0	0	0	0	0	0	20	20
23	1	18	20	0	0	0	0	0	0	0	0	350	350
24	1	11	54	25	0	0	0	0	0	0	0	901	901
25	1	2	9	7	0	0	0	0	0	0	0	150	150
26	1	8	14	0	0	0	0	0	0	0	0	14	14
27	1	8	0	0	0	0	0	0	0	0	0		8
28	1	1	0	0	0	0	0	0	0	0	0	3	3
29	1	7	0	0	0	0	0	0	0	0	0		7
30	1	17	39	17	0	0	0	0	0	0	0	1517	1517
31	1	2	0	0	0	0	0	0	0	0	0	40	40
32	1	1	10	0	0	0	0	0	0	0	0	600	600
33	1	2	3	0	0	0	0	0	0	0	0	66	66
34	1	1	4	0	0	0	0	0	0	0	0	100	100
35	1	16	46	0	0	0	0	0	0	0	0	100	100
36	2	0	0	0	0	0	32	0	0	0	0	1200	1200
37	1	11	0	0	0	0	0	0	0	0	0	70	70
38	1	8	35	22	0	0	0	0	0	0	0	440	440
39	1	8	56	6	0	0	0	0	0	0	0	500	500
40	1	1	0	2	0	0	0	0	0	0	0	40	40
41	1	12	23	0	0	0	0	0	0	0	0	338	338
42	1	2	2	0	0	0	0	0	0	0	0		4
43	1	10	0	0	0	0	0	0	0	0	0	100	100
44	1	2	0	4	0	0	0	0	0	0	0		6
45	1	2	0	0	0	0	8	2	0	0	0	26	26
46	1	25	9	0	0	0	0	0	0	0	0		34
47	1	27	14	0	0	0	0	0	0	0	0	1056	1056
48	1	46	54	0	0	0	0	0	0	0	0	2200	2200
49	1	1	10	0	0	0	0	0	0	0	0		11
50	1	26	22	0	0	0	0	0	0	0	0	800	800
51	1	57	84	78	6	0	0	0	0	0	0	9800	9800
52	1	61	86	5	0	0	0	0	0	0	0	1457	1457
53	1	3	62	82	0	0	0	0	0	0	0	45	45
54	1	8	10	0	0	0	0	0	0	0	0	1500	1500
55	1	1	0	0	0	0	4	0	0	0	0	60	60
56	1	13	9	1	0	0	0	0	0	0	0	430	430
57	1	1	12	1	0	0	0	0	0	0	0	6000	6000
58	1	14	43	1	0	0	0	0	0	0	0	1	1
59	1	35	31	0	0	0	0	0	0	0	0		66
60	1	4	32	0	0	0	0	0	0	0	0	115	115
61	1	5	7	0	0	0	0	0	0	0	0	74	74
62	1	8	0	0	0	0	0	0	0	0	0	245	245
63	1	17	19	0	0	0	0	0	0	0	0		36
64	1	9	0	0	0	0	0	0	0	0	0	310	310
65	1	1	0	0	0	0	0	0	0	0	0	23	23
66	1	1	0	0	0	0	0	0	0	0	0	6	6
67	1	3	6	0	0	0	0	0	0	0	0	250	250
68	1	5	0	1	0	0	0	0	0	0	0	50	50
69	1	7	8	0	0	0	0	0	0	0	0	150	150
70	1	2	0	0	0	0	0	0	0	0	0	20	20
71	1	14	0	0	0	0	0	0	0	0	0	300	300
72	1	16	73	4	0	0	0	0	0	0	0	40	40
73	1	2	5	0	0	0	0	0	0	0	0		7
74	1	15	6	0	0	0	0	0	0	0	0	160	160
75	1	8	28	10	0	0	0	0	0	0	0	200	200
76	1	3	4	0	0	0	0	0	0	0	0	220	220
77	1	9	11	0	0	0	0	0	0	0	0	500	500
78	1	1	10	0	0	0	0	0	0	0	0	300	300
79	1	3	1	0	0	0	0	0	0	0	0	80	80
80	1	15	8	0	0	0	0	0	0	0	0	1000	1000
81	1	11	22	0	0	0	0	0	0	0	0	189	189
82	1	1	3	0	0	0	0	0	0	0	0	430	430
83	2	0	0	0	0	0	21	0	0	0	0	1	1
84	1	1	14	20	11	0	0	0	0	0	0	510	510
85	1	17	20	1	0	0	0	0	0	0	0	350	350
86	1	2	14	1	0	0	0	0	0	0	0		17
87	1	1	0	0	0	0	0	0	0	0	0	45	45
88	1	1	4	3	0	0	0	0	0	0	0	10	10
89	1	3	26	29	0	0	0	0	0	0	0	455	455
90	1	1	2	0	0	0	0	0	0	0	0	40	40
91	1	34	46	0	0	0	0	0	0	0	0		80
92	1	30	0	0	0	0	0	0	0	0	0	50	50
93	1	4	20	0	0	0	0	0	0	0	0	800	800
94	1	65	32	0	0	0	0	0	0	0	0	50	50
95	1	15	113	78	0	0	0	0	0	0	0	5000	5000
96	1	10	10	0	0	0	0	0	0	0	0	1000	1000
97	1	10	16	2	0	0	0	0	0	0	0	300	300
98	1	47	11	0	0	0	0	0	0	0	0	1500	1500
99	1	18	16	0	0	0	0	0	0	0	0		34
100	1	3	11	0	0	0	0	0	0	0	0	0	0
101	1	14	275	258	241	61	0	0	0	0	0	5000	5000
102	1	2	5	8	0	0	0	0	0	0	0	375	375
103	1	28	1	0	0	0	0	0	0	0	0	800	800
104	1	12	47	13	0	0	0	0	0	0	0		72
105	1	221	34	0	0	0	0	0	0	0	0	1030	1030
106	1	4	31	26	0	0	0	0	0	0	0		61
107	1	1	19	12	0	0	0	0	0	0	0	400	400
108	1	9	19	0	0	0	0	0	0	0	0	138	138
109	1	1	7	6	0	0	0	0	0	0	0	430	430
110	1	7	38	40	0	0	0	0	0	0	0	1275	1275
111	1	1	4	2	0	0	0	0	0	0	0		7
112	1	23	15	0	0	0	0	0	0	0	0	410	410
113	1	26	1	0	0	0	0	0	0	0	0	1000	1000
114	1	11	12	0	0	0	0	0	0	0	0	100	100
115	1	44	48	0	0	0	140	109	0	0	0		341
116	1	4	0	0	0	0	0	0	0	0	0		4
117	1	13	21	0	0	0	0	0	0	0	0	1235	1235
118	1	3	0	0	0	0	0	0	0	0	0	25	25
119	1	26	18	0	0	0	0	0	0	0	0	25	25
120	1	1	5	0	0	0	0	0	0	0	0	50	50
121	1	35	84	0	0	0	0	0	0	0	0	50	50
122	1	49	37	3	0	0	0	0	0	0	0	0	0
123	1	75	43	0	0	0	0	0	0	0	0	1501	1501
124	1	46	0	0	0	0	0	0	0	0	0		46
125	1	3	4	0	0	0	0	0	0	0	0		7
126	1	2	43	95	0	0	0	0	0	0	0	1	1
127	1	2	19	0	0	0	0	0	0	0	0	0	0
128	1	11	16	0	0	0	0	0	0	0	0	300	300
129	1	1	2	0	0	0	0	0	0	0	0	100	100
130	1	4	16	0	0	0	43	0	0	0	0	13	13
131	1	4	30	48	0	0	0	0	0	0	0	500	500
132	1	1	2	0	0	0	0	0	0	0	0	0	0
133	1	2	10	30	0	0	0	0	0	0	0		42
134	1	2	13	19	0	0	0	0	0	0	0	450	450
135	1	68	65	1	0	0	0	0	0	0	0		134
136	1	11	50	0	0	0	0	0	0	0	0	700	700
137	1	2	2	5	0	0	0	0	0	0	0	1700	1700
138	1	21	49	30	1	0	0	0	0	0	0	0	0
139	1	5	43	9	0	0	0	0	0	0	0	1	1
140	1	43	19	14	0	0	0	0	0	0	0	2	2
141	1	1	0	0	0	0	0	0	0	0	0		1
142	1	38	29	0	0	0	0	0	0	0	0	1300	1300
143	1	6	13	4	0	0	0	0	0	0	0	950	950
